# Supplementary material for: Update on the proposed minimal standards for the use of genome data for the taxonomy of prokaryotes
Source: Int J Syst Evol Microbiol. 2024 Mar 21;74(3):006300. doi: 10.1099/ijsem.0.006300 (PMC10963913; doi:10.1099/ijsem.0.006300)
Supplement: Table S1. [file ijsem-74-06300-s002.xlsx]

## Sheet: Supplementary Table 1
Supplementary Table 1: AAI results by family. Standard deviation was not calculated for families with 2 representatives (#N/A).
Family	Minimum	Q2	Median	Q3	Maximum	Mean	SD	number of genomes
Acanthopleuribacteraceae	63.9694	63.9694	63.9694	63.9694	63.9694	63.9694	#N/A	2
Acetobacteraceae	56.8007	59.0447	60.3795	63.139	76.8415	61.5016	3.48325	37
Acholeplasmataceae	57.9598	58.2214	58.4829	58.9108	59.3386	58.5938	0.696069	3
Acidaminococcaceae	60.339	60.8461	61.3532	62.8021	64.2509	61.981	2.03013	3
Acidimicrobiaceae	55.1493	56.6322	56.8571	57.693	59.7636	57.1926	1.54408	4
Acidobacteriaceae	58.702	60.0753	62.5517	66.6447	75.5534	63.739	3.94694	11
Actinomycetaceae	56.5668	57.8568	58.6726	59.6818	65.4231	59.0102	1.64178	17
Aerococcaceae	56.365	60.1049	61.2028	61.9474	64.1731	60.6541	1.95807	11
Aeromonadaceae	62.6372	63.367	65.0537	66.2861	82.5694	67.8014	7.00984	6
Alteromonadaceae	59.2831	60.3015	63.4601	64.9497	70.2561	62.8251	2.64863	14
Amorphaceae	60.5178	60.5178	60.5178	60.5178	60.5178	60.5178	#N/A	2
Anaerolineaceae	53.6633	56.9212	58.289	60.634	65.2526	58.9619	2.54769	10
Aquificaceae	63.3541	63.6431	63.932	66.1616	68.3912	65.2258	2.75653	3
Archaeoglobaceae	63.4408	63.4787	63.5165	64.9022	66.2878	64.415	1.62232	3
Arcobacteraceae	66.3917	67.4218	68.84	69.5342	71.2498	68.6899	1.64244	5
Atopobiaceae	62.1162	64.3684	65.8735	67.2405	72.7197	66.1566	2.43643	8
Azospirillaceae	62.5095	63.0294	63.2651	63.9485	70.0468	64.3689	2.83225	4
Bacillaceae	65.8803	65.8803	65.8803	65.8803	65.8803	65.8803	#N/A	2
Bacteroidaceae	65.7217	65.8518	65.982	69.852	73.7221	68.4752	4.54575	3
Balneolaceae	60.7389	61.423	61.9567	62.7266	71.9579	63.3139	3.51883	5
Bdellovibrionaceae	60.3301	60.3301	60.3301	60.3301	60.3301	60.3301	#N/A	2
Beijerinckiaceae	61.7698	62.0766	63.6689	66.2337	67.1058	64.1413	2.44515	4
Bernardetiaceae	59.2037	59.2037	59.2037	59.2037	59.2037	59.2037	#N/A	2
Beutenbergiaceae	63.8733	64.5684	66.4843	68.4028	70.5755	66.7316	2.64442	4
Bifidobacteriaceae	60.4196	61.7949	64.308	65.0861	71.0408	64.0221	2.56926	7
Bradymonadaceae	64.2059	64.2059	64.2059	64.2059	64.2059	64.2059	#N/A	2
Brevibacteriaceae	59.491	59.9625	60.4341	60.9848	61.5354	60.4868	1.02324	3
Breznakiellaceae	61.6326	62.8058	63.979	64.0026	64.0262	63.2126	1.36855	3
Bryobacteraceae	58.3198	58.3198	58.3198	58.3198	58.3198	58.3198	#N/A	2
Burkholderiaceae	58.6543	60.0807	64.1824	66.7809	76.0263	64.4149	4.40598	16
Caldilineaceae	65.2635	65.2635	65.2635	65.2635	65.2635	65.2635	#N/A	2
Cardiobacteriaceae	61.3239	61.7798	63.0841	63.5833	66.0134	63.1	1.73997	4
Carnobacteriaceae	57.1408	58.754	60.449	62.6828	70.2926	61.0278	2.95032	12
Caulobacteraceae	59.9104	60.4214	61.6	63.0447	66.215	62.1467	2.37692	4
Cellulomonadaceae	64.8289	65.4006	65.5915	68.4981	72.3053	67.0684	2.67269	5
Cellvibrionaceae	60.0792	60.8964	61.7403	62.4044	66.3538	61.8053	1.15012	13
Chitinophagaceae	57.161	59.9488	61.7919	62.7653	74.1806	61.5532	2.24455	32
Chlamydiaceae	60.5512	60.5512	60.5512	60.5512	60.5512	60.5512	#N/A	2
Chlorobiaceae	65.7126	66.1498	66.5869	67.3266	68.0662	66.7886	1.1897	3
Christensenellaceae	59.4131	59.4131	59.4131	59.4131	59.4131	59.4131	#N/A	2
Chromatiaceae	63.648	65.4013	66.3378	70.624	76.3951	68.0406	3.54934	13
Chromobacteriaceae	67.7528	70.2163	71.3558	72.25	74.1978	71.1729	1.81021	6
Chrysiogenaceae	61.685	61.685	61.685	61.685	61.685	61.685	#N/A	2
Clostridiaceae	56.7902	57.4135	58.8573	61.9831	63.1761	59.5122	2.33831	7
Coleofasciculaceae	71.9558	71.9558	71.9558	71.9558	71.9558	71.9558	#N/A	2
Coprobacillaceae	62.1749	63.343	64.8822	66.5216	67.6727	64.917	2.05456	5
Coriobacteriaceae	66.5179	67.028	67.5381	68.4776	69.4171	67.8243	1.47064	3
Crocinitomicaceae	57.889	58.3559	58.9005	59.3147	62.1435	59.2435	1.52464	4
Cyclobacteriaceae	62.4308	65.395	66.6807	68.9317	84.5362	67.7717	3.81954	17
Cytophagaceae	60.2411	60.2411	60.2411	60.2411	60.2411	60.2411	#N/A	2
Deinococcaceae	61.072	61.072	61.072	61.072	61.072	61.072	#N/A	2
Dermabacteraceae	62.5995	62.6545	62.9808	63.6439	65.9613	63.4888	1.294	4
Dermatophilaceae	61.761	62.9423	64.8622	65.7548	74.4439	65.19	3.12926	6
Desulfarculaceae	59.2284	60.6154	62.0023	62.3117	62.6211	61.2839	1.80687	3
Desulfitobacteriaceae	65.3442	65.3442	65.3442	65.3442	65.3442	65.3442	#N/A	2
Desulfobacteraceae	61.32	62.711	65.6096	67.2192	68.9318	65.1606	2.7038	5
Desulfobulbaceae	66.9528	66.9528	66.9528	66.9528	66.9528	66.9528	#N/A	2
Desulfocapsaceae	59.4109	60.8135	61.1833	62.6176	63.5003	61.5106	1.51873	4
Desulfohalobiaceae	59.8857	59.8857	59.8857	59.8857	59.8857	59.8857	#N/A	2
Desulfovibrionaceae	54.9618	57.0706	58.3071	59.2807	65.2593	58.3423	1.8578	18
Desulfurobacteriaceae	71.445	71.711	71.977	73.6732	75.3693	72.9305	2.1288	3
Desulfurococcaceae	58.6802	58.8847	59.0926	59.3468	61.4993	59.4353	1.04252	4
Devosiaceae	60.9039	62.1766	63.5888	67.0878	86.0956	65.4425	5.38427	7
Dysgonomonadaceae	62.1937	62.4627	62.7318	66.7195	70.7073	65.2109	4.76758	3
Ectothiorhodospiraceae	64.7543	64.8518	64.9493	67.047	69.1447	66.2827	2.48041	3
Eggerthellaceae	61.3214	63.5981	65.7709	69.6751	79.3152	67.6965	5.54371	13
Emcibacteraceae	63.5186	64.1471	64.7959	65.6258	71.7007	65.7741	3.01954	4
Endozoicomonadaceae	63.9124	63.9124	63.9124	63.9124	63.9124	63.9124	#N/A	2
Enterobacteriaceae	67.3097	77.5382	80.4797	82.6813	89.6432	79.3233	4.67093	31
Enterococcaceae	64.5551	65.0322	65.5094	68.0333	70.5572	66.8739	3.22534	3
Erysipelotrichaceae	53.8517	56.1739	58.2229	60.4729	70.0585	58.7628	3.21667	23
Eubacteriaceae	58.8859	60.3001	61.7143	62.8263	63.9383	61.5128	2.53226	3
Fervidobacteriaceae	61.8479	61.8479	61.8479	61.8479	61.8479	61.8479	#N/A	2
Fibrobacteraceae	63.5274	63.5274	63.5274	63.5274	63.5274	63.5274	#N/A	2
Flammeovirgaceae	57.8052	58.2679	58.7306	59.5073	60.2839	58.9399	1.25254	3
Flavobacteriaceae	59.3513	63.3859	64.5705	65.6811	81.9585	65.167	3.14465	100
Francisellaceae	71.8298	71.8298	71.8298	71.8298	71.8298	71.8298	#N/A	2
Fusobacteriaceae	57.597	59.1845	59.8049	60.9057	62.1692	59.9564	1.54849	5
Gallionellaceae	72.291	72.291	72.291	72.291	72.291	72.291	#N/A	2
Geminicoccaceae	59.4499	59.4499	59.4499	59.4499	59.4499	59.4499	#N/A	2
Gemmataceae	56.9536	57.9855	58.9527	61.5326	64.8687	59.6636	2.12668	8
Gemmatimonadaceae	61.0428	61.0428	61.0428	61.0428	61.0428	61.0428	#N/A	2
Geobacteraceae	66.0785	66.7653	68.1437	69.2359	70.6975	68.1615	1.78094	4
Geodermatophilaceae	71.5378	71.9422	72.3465	74.0729	75.7993	73.2279	2.26332	3
Gottschalkiaceae	62.3594	62.3594	62.3594	62.3594	62.3594	62.3594	#N/A	2
Halieaceae	61.13	62.868	65.8511	67.5057	74.6304	65.8915	3.27339	10
Haloarculaceae	60.977	63.3609	64.3019	66.0811	75.9369	64.7546	2.39658	11
Halobacteriaceae	62.2671	64.0434	65.7346	66.6249	69.4463	65.5783	2.20773	6
Halobacteroidaceae	64.1044	65.1868	65.5487	65.8027	67.8735	65.6714	1.24209	4
Haloferacaceae	62.7561	65.618	66.9779	68.7385	73.2002	67.277	2.23829	10
Halomonadaceae	62.1771	63.2167	64.4212	65.7974	73.4808	65.234	2.82508	10
Helicobacteraceae	58.026	58.026	58.026	58.026	58.026	58.026	#N/A	2
Heliobacteriaceae	65.6537	65.7773	65.9009	68.9671	72.0333	67.8626	3.61402	3
Holophagaceae	65.2128	65.2128	65.2128	65.2128	65.2128	65.2128	#N/A	2
Hydrogenothermaceae	64.7358	64.8772	65.0186	66.4576	67.8967	65.8837	1.74902	3
Hymenobacteraceae	61.7751	61.9943	64.9204	65.2909	72.7521	64.6592	3.2911	5
Hyphomonadaceae	58.402	58.7091	59.8126	60.5781	63.8994	60.1835	2.05123	4
Ilumatobacteraceae	62.1461	62.1461	62.1461	62.1461	62.1461	62.1461	#N/A	2
Isosphaeraceae	57.9652	58.4314	60.7157	62.8858	66.5	61.0426	2.98631	5
Jiangellaceae	68.5507	68.5823	68.6139	71.132	73.6502	70.2716	2.92613	3
Kaistiaceae	63.4927	63.4927	63.4927	63.4927	63.4927	63.4927	#N/A	2
Kordiimonadaceae	64.6839	64.6839	64.6839	64.6839	64.6839	64.6839	#N/A	2
Kosmotogaceae	60.5373	60.5373	60.5373	60.5373	60.5373	60.5373	#N/A	2
Lachnospiraceae	55.5458	59.2264	60.5528	61.8631	75.6549	60.8425	2.57976	53
Lacipirellulaceae	59.1335	60.0364	60.4855	61.859	63.4573	60.8585	1.22656	8
Lactobacillaceae	53.3374	56.5767	58.4152	60.1685	67.7714	58.5847	2.49546	31
Legionellaceae	68.5627	68.5627	68.5627	68.5627	68.5627	68.5627	#N/A	2
Leptolyngbyaceae	67.0104	67.0685	67.1265	69.0362	70.9459	68.361	2.23942	3
Leptotrichiaceae	57.5854	59.5124	61.0099	61.9815	70.858	61.4955	3.08545	7
Listeriaceae	60.5642	60.5642	60.5642	60.5642	60.5642	60.5642	#N/A	2
Magnetococcaceae	61.8535	61.8535	61.8535	61.8535	61.8535	61.8535	#N/A	2
Maricaulaceae	58.9113	59.1832	61.753	63.8692	67.1416	61.839	2.87648	5
Marinifilaceae	70.831	70.9748	71.1186	73.3601	75.6017	72.5171	2.67521	3
Marinilabiliaceae	61.2082	61.6991	62.3857	64.5672	76.9616	64.3165	4.17709	9
Mesoaciditogaceae	63.344	63.344	63.344	63.344	63.344	63.344	#N/A	2
Methanobacteriaceae	56.6572	57.2885	57.9198	58.3929	58.866	57.8144	1.10818	3
Methanococcaceae	68.5049	68.5049	68.5049	68.5049	68.5049	68.5049	#N/A	2
Methanomicrobiaceae	61.7387	62.2568	63.2363	64.4036	65.3479	63.3803	1.4661	4
Methanosarcinaceae	56.0918	60.43	62.4802	63.0765	67.4875	61.6966	2.95137	8
Methylococcaceae	62.7053	64.0301	64.8814	65.6145	66.784	64.8167	1.21414	5
Methylophilaceae	64.3061	66.8669	68.1138	70.473	72.3711	68.341	2.26802	7
Microbacteriaceae	57.6104	61.381	64.1474	65.4772	76.0467	63.7724	2.58623	51
Micrococcaceae	57.4161	60.0375	61.6367	63.5147	77.9487	62.2138	3.22572	21
Micromonosporaceae	60.1864	62.7291	64.283	65.4874	72.1539	64.4741	2.51867	18
Microscillaceae	58.738	58.738	58.738	58.738	58.738	58.738	#N/A	2
Moraxellaceae	57.497	59.2394	60.1817	60.9337	69.0236	60.9211	3.1029	7
Muribaculaceae	60.0509	60.2823	63.598	67.1882	67.98	63.7981	3.9176	4
Mycobacteriaceae	62.4995	62.4995	62.4995	62.4995	62.4995	62.4995	#N/A	2
Myxococcaceae	71.5095	71.8524	72.1953	73.0495	73.9038	72.5362	1.23303	3
Nannocystaceae	55.8472	55.8472	55.8472	55.8472	55.8472	55.8472	#N/A	2
Natrialbaceae	66.9099	71.1843	72.9702	73.9121	95.272	72.397	3.08433	18
Neisseriaceae	65.0604	66.2722	67.6666	69.6739	75.5293	68.4987	2.908	10
Nitratiruptoraceae	67.2298	67.2298	67.2298	67.2298	67.2298	67.2298	#N/A	2
Nitrosopumilaceae	76.0434	76.0434	76.0434	76.0434	76.0434	76.0434	#N/A	2
Nocardioidaceae	59.9627	60.8395	61.7163	62.4654	63.2145	61.6312	1.62758	3
Nostocaceae	73.7723	74.2308	78.7969	80.0842	83.7191	78.1191	3.29959	6
Opitutaceae	62.0788	63.5366	64.374	65.2106	67.6721	64.4113	1.47162	7
Oscillospiraceae	57.2269	58.994	60.0923	63.4799	71.68	61.4872	3.95068	7
Paenibacillaceae	61.8643	62.2946	62.9941	64.4692	65.2303	63.3509	1.41694	4
Parvibaculaceae	65.8793	65.8793	65.8793	65.8793	65.8793	65.8793	#N/A	2
Parvularculaceae	58.7667	59.2607	60.3151	60.7956	66.2437	60.9176	2.74223	4
Pasteurellaceae	66.2538	69.0359	69.9724	74.2405	87.0811	71.5285	3.48531	29
Peptoniphilaceae	53.345	54.7182	55.4047	57.5228	63.5372	56.222	2.33599	9
Peptostreptococcaceae	56.9341	61.0481	63.4728	66.9608	73.3381	63.8657	4.27643	9
Petrotogaceae	58.9989	59.2906	59.5823	60.625	61.6677	60.083	1.40311	3
Phycisphaeraceae	54.9629	55.7888	57.2866	57.593	57.713	56.7056	1.2203	4
Pirellulaceae	55.2237	56.0059	56.4513	58.76	63.6045	57.6885	2.33415	11
Planctomycetaceae	54.5115	56.6177	57.3859	58.0507	62.0364	57.3233	1.38719	14
Planococcaceae	61.7949	63.3162	64.3309	66.3713	71.2933	65.0689	2.34581	12
Pleomorphomonadaceae	63.3404	65.7823	66.9264	69.2668	74.0935	67.8119	3.26672	6
Polyangiaceae	66.6725	66.6725	66.6725	66.6725	66.6725	66.6725	#N/A	2
Prolixibacteraceae	60.9342	61.2403	62.2731	63.564	74.2672	63.6062	3.56161	7
Propionibacteriaceae	57.9305	59.1575	59.8845	60.778	74.1511	60.2071	1.88158	18
Pseudomonadaceae	62.4961	64.8484	66.3889	69.3103	74.8569	67.2709	3.34411	8
Pseudonocardiaceae	59.1187	63.3267	64.3751	65.4583	74.3408	64.4638	2.24415	30
Pyrodictiaceae	58.7455	59.1128	59.4801	63.1979	66.9158	61.7138	4.51997	3
Rhizobiaceae	64.7405	69.3052	70.0103	70.9514	77.205	69.9176	2.63841	11
Rhodanobacteraceae	61.4967	63.3533	65.1539	67.6678	79.1827	65.8698	3.17773	12
Rhodobacteraceae	58.5806	63.8088	65.2849	66.4203	82.1903	65.1627	2.42683	101
Rhodocyclaceae	61.8871	63.1588	64.1386	66.6133	70.1331	64.9436	2.1746	8
Rhodospirillaceae	58.595	59.9303	60.9277	62.3097	67.7718	61.5344	2.31085	7
Rhodovibrionaceae	64.5439	64.5439	64.5439	64.5439	64.5439	64.5439	#N/A	2
Rickettsiaceae	54.9908	56.2948	57.5989	60.6942	63.7894	58.793	4.51925	3
Rikenellaceae	60.8474	62.2948	63.7422	64.0417	64.3412	62.9769	1.8684	3
Rubricoccaceae	64.6051	64.6051	64.6051	64.6051	64.6051	64.6051	#N/A	2
Salinisphaeraceae	63.5116	63.5116	63.5116	63.5116	63.5116	63.5116	#N/A	2
Schleiferiaceae	57.6955	57.8367	57.9634	59.4528	73.584	60.2068	4.95065	5
Sedimentisphaeraceae	58.9444	58.9444	58.9444	58.9444	58.9444	58.9444	#N/A	2
Selenomonadaceae	60.2284	62.1232	62.9383	63.9182	66.6868	63.1466	1.65145	8
Shewanellaceae	69.9025	69.9025	69.9025	69.9025	69.9025	69.9025	#N/A	2
Sneathiellaceae	61.0666	61.0666	61.0666	61.0666	61.0666	61.0666	#N/A	2
Sphingobacteriaceae	59.1069	61.2566	62.5502	63.651	69.7849	62.5773	1.89769	11
Sphingomonadaceae	58.7453	62.0251	62.97	64.2357	68.9325	62.9704	1.85333	14
Spirosomaceae	57.0648	58.5834	60.5009	61.8485	69.8492	60.9797	3.00352	13
Spongiibacteraceae	70.1665	70.3058	70.4451	74.2489	78.0527	72.8881	4.47481	3
Sporolactobacillaceae	60.4826	61.0568	63.3254	64.7837	69.875	63.7631	3.51751	4
Sporomusaceae	69.4352	69.4352	69.4352	69.4352	69.4352	69.4352	#N/A	2
Staphylococcaceae	63.1736	64.2085	65.2435	65.3115	65.3796	64.5989	1.23621	3
Stappiaceae	63.5022	63.7929	65.9491	66.7144	69.9898	65.8381	2.15533	5
Steroidobacteraceae	70.3509	70.3509	70.3509	70.3509	70.3509	70.3509	#N/A	2
Streptococcaceae	59.6911	61.4832	62.3711	63.198	65.3667	62.4102	1.93753	4
Streptomycetaceae	62.9686	63.4407	64.4441	64.8652	67.5988	64.4342	1.38749	5
Streptosporangiaceae	65.8344	69.0145	70.3811	71.1119	80.3558	70.3522	2.47839	15
Succinivibrionaceae	57.2834	57.6968	57.8581	63.4224	65.1975	60.2549	3.4296	5
Sulfolobaceae	55.9309	57.2303	59.776	62.4791	67.6827	60.1704	3.14405	8
Sulfuricellaceae	70.85	70.85	70.85	70.85	70.85	70.85	#N/A	2
Sulfurovaceae	64.8698	64.8698	64.8698	64.8698	64.8698	64.8698	#N/A	2
Synergistaceae	57.2716	57.7105	58.3174	62.5933	76.1139	61.9245	7.38735	4
Syntrophomonadaceae	64.4715	64.4715	64.4715	64.4715	64.4715	64.4715	#N/A	2
Tannerellaceae	67.2939	67.2939	67.2939	67.2939	67.2939	67.2939	#N/A	2
Tenuifilaceae	62.2951	62.2951	62.2951	62.2951	62.2951	62.2951	#N/A	2
Tepidamorphaceae	65.5949	65.5949	65.5949	65.5949	65.5949	65.5949	#N/A	2
Tepidanaerobacteraceae	66.3792	66.3792	66.3792	66.3792	66.3792	66.3792	#N/A	2
Thalassobaculaceae	62.3753	62.3753	62.3753	62.3753	62.3753	62.3753	#N/A	2
Thermaceae	62.7968	63.0935	63.3901	66.9226	70.4551	65.5473	4.26056	3
Thermoactinomycetaceae	61.2683	63.0572	65.2523	67.6298	76.1806	65.6724	3.07197	10
Thermoanaerobacteraceae	81.7465	81.7465	81.7465	81.7465	81.7465	81.7465	#N/A	2
Thermococcaceae	68.8934	69.0017	69.11	70.8626	72.6153	70.2062	2.0891	3
Thermodesulfobacteriaceae	59.3175	59.3175	59.3175	59.3175	59.3175	59.3175	#N/A	2
Thermoflexibacteraceae	61.9132	61.9132	61.9132	61.9132	61.9132	61.9132	#N/A	2
Thermohalobacteraceae	68.7986	68.7986	68.7986	68.7986	68.7986	68.7986	#N/A	2
Thermoproteaceae	62.7764	62.7764	62.7764	62.7764	62.7764	62.7764	#N/A	2
Thermosediminibacteraceae	76.3296	77.1914	84.2963	91.3884	93.7961	84.549	8.23304	4
Thiobacillaceae	64.3096	64.4836	64.6575	67.4433	70.229	66.3987	3.32167	3
Thiotrichaceae	60.7085	60.8097	60.9109	61.8639	62.8169	61.4787	1.16331	3
Vallitaleaceae	60.211	60.211	60.211	60.211	60.211	60.211	#N/A	2
Verrucomicrobiaceae	61.4584	61.8841	63.6964	65.5453	67.8492	64.0237	2.61445	4
Vibrionaceae	59.3129	60.1607	66.882	67.4301	70.1464	65.2427	3.69617	7
Weeksellaceae	57.907	58.9105	59.5203	67.8824	82.2935	63.0225	5.44095	18
Xanthobacteraceae	61.8097	61.9643	63.5279	65.0586	71.6217	64.5832	3.7649	4
Xanthomonadaceae	60.9487	64.1085	65.7184	67.7379	72.7732	66.0291	2.75042	12
Zooshikellaceae	63.6211	63.6211	63.6211	63.6211	63.6211	63.6211	#N/A	2

## Sheet: Supplementary Table 2
Supplementary Table 2: POCP results by family. Standard deviation was not calculated for families with 2 representatives (#N/A).
Family	Minimum	Q2	Median	Q3	Maximum	Mean	SD	number of genomes
Acanthopleuribacteraceae	61.7752	61.7752	61.7752	61.7752	61.7752	61.7752	#N/A	2
Acetobacteraceae	18.2354	31.2952	39.0989	47.4007	75.7755	40.4436	11.8397	37
Acholeplasmataceae	43.8767	45.5543	47.2319	47.7826	48.3333	46.4806	2.32136	3
Acidaminococcaceae	45.139	45.4179	45.6968	49.2478	52.7989	47.8782	4.27055	3
Acidimicrobiaceae	34.9358	41.0388	44.1854	48.8973	53.5553	44.5533	6.70879	4
Acidobacteriaceae	41.8463	46.2233	48.8732	53.6397	67.0102	50.5615	5.93052	11
Actinomycetaceae	28.8321	37.8111	41.42	44.9075	63.3849	41.6518	5.85824	17
Aerococcaceae	38.24	45.8222	49.0685	51.2242	57.2673	48.4901	4.53107	11
Aeromonadaceae	37.3646	40.5145	45.5897	52.0268	74.7746	50.1422	12.9149	6
Alteromonadaceae	33.2263	38.9029	47.0401	52.3635	66.8788	46.1935	7.7822	14
Amorphaceae	48.5119	48.5119	48.5119	48.5119	48.5119	48.5119	#N/A	2
Anaerolineaceae	30.5988	38.7745	42.7645	51.6998	67.7279	44.8321	9.10184	10
Aquificaceae	67.4461	68.5278	69.6095	72.7782	75.9469	71.0008	4.41785	3
Archaeoglobaceae	57.3578	59.0019	60.646	64.4875	68.329	62.111	5.63039	3
Arcobacteraceae	56.6734	62.5539	65.4067	67.2214	75.5518	64.9879	5.61376	5
Atopobiaceae	42.6707	51.3741	53.988	56.1169	65.3828	53.8501	5.2259	8
Azospirillaceae	45.2759	46.9464	49.0139	52.987	62.1745	51.0078	6.26378	4
Bacillaceae	50.0114	50.0114	50.0114	50.0114	50.0114	50.0114	#N/A	2
Bacteroidaceae	42.5598	44.3898	46.2197	48.2549	50.2901	46.3565	3.86698	3
Balneolaceae	40.7128	46.769	53.6649	55.1061	60.534	51.5907	6.16826	5
Bdellovibrionaceae	45.1034	45.1034	45.1034	45.1034	45.1034	45.1034	#N/A	2
Beijerinckiaceae	42.5612	45.1887	47.9235	52.6908	58.5815	49.2578	6.05374	4
Bernardetiaceae	49.7786	49.7786	49.7786	49.7786	49.7786	49.7786	#N/A	2
Beutenbergiaceae	49.297	50.5565	54.2072	61.4421	63.3232	55.7046	6.32481	4
Bifidobacteriaceae	42.0458	46.9667	48.2109	51.8916	69.6232	49.6481	5.71066	7
Bradymonadaceae	59.4004	59.4004	59.4004	59.4004	59.4004	59.4004	#N/A	2
Brevibacteriaceae	43.5524	44.6227	45.693	47.7533	49.8135	46.353	3.1823	3
Breznakiellaceae	44.4858	44.5164	44.547	44.8467	45.1463	44.7264	0.364944	3
Bryobacteraceae	44.2763	44.2763	44.2763	44.2763	44.2763	44.2763	#N/A	2
Burkholderiaceae	23.9711	30.6398	38.1365	46.9845	67.8238	39.6218	10.1513	16
Caldilineaceae	58.2686	58.2686	58.2686	58.2686	58.2686	58.2686	#N/A	2
Cardiobacteriaceae	48.6842	50.7335	51.4637	53.9027	57.728	52.4242	3.24406	4
Carnobacteriaceae	31.9066	42.0669	47.4393	54.2963	69.624	48.4251	8.4819	12
Caulobacteraceae	39.7935	42.4862	45.7027	48.35	48.7094	45.0925	3.80841	4
Cellulomonadaceae	49.842	52.4842	55.0175	61.8175	74.7043	57.6672	7.94567	5
Cellvibrionaceae	28.4787	35.917	38.4189	42.2617	59.0729	39.1296	5.33636	13
Chitinophagaceae	25.725	37.8683	41.7347	45.0219	66.7889	41.21	6.10203	32
Chlamydiaceae	68.9168	68.9168	68.9168	68.9168	68.9168	68.9168	#N/A	2
Chlorobiaceae	65.7253	66.2431	66.7608	67.2084	67.656	66.7141	0.966198	3
Christensenellaceae	42.3093	42.3093	42.3093	42.3093	42.3093	42.3093	#N/A	2
Chromatiaceae	39.7503	50.3114	53.8433	57.6401	66.7779	54.2653	6.39784	13
Chromobacteriaceae	53.3053	56.6692	59.0903	62.0134	67.8712	59.7546	4.38384	6
Chrysiogenaceae	56.7653	56.7653	56.7653	56.7653	56.7653	56.7653	#N/A	2
Clostridiaceae	27.8806	30.2003	34.3643	38.8911	45.9447	35.2639	5.63498	7
Coleofasciculaceae	61.7507	61.7507	61.7507	61.7507	61.7507	61.7507	#N/A	2
Coprobacillaceae	39.2611	41.6771	49.8349	54.7105	59.0338	48.6535	7.29795	5
Coriobacteriaceae	47.8008	49.66	51.5192	54.4102	57.3012	52.2071	4.78738	3
Crocinitomicaceae	35.6731	36.6106	39.0906	39.9028	55.1095	40.8202	7.23175	4
Cyclobacteriaceae	40.2877	49.9293	54.1723	59.4148	81.4177	55.3445	7.15895	17
Cytophagaceae	45.3125	45.3125	45.3125	45.3125	45.3125	45.3125	#N/A	2
Deinococcaceae	51.5609	51.5609	51.5609	51.5609	51.5609	51.5609	#N/A	2
Dermabacteraceae	50.4926	51.2386	52.2731	55.1599	61.6422	53.9495	4.23104	4
Dermatophilaceae	44.6676	47.4567	53.8266	57.4619	67.0852	53.3695	6.75053	6
Desulfarculaceae	50.452	51.8102	53.1684	55.5658	57.9631	53.8612	3.80319	3
Desulfitobacteriaceae	53.1355	53.1355	53.1355	53.1355	53.1355	53.1355	#N/A	2
Desulfobacteraceae	43.9575	46.1147	47.745	50.8394	52.0065	48.2239	2.78317	5
Desulfobulbaceae	56.2483	56.2483	56.2483	56.2483	56.2483	56.2483	#N/A	2
Desulfocapsaceae	37.8125	39.4211	40.6133	41.4684	49.827	41.6072	4.25103	4
Desulfohalobiaceae	49.5375	49.5375	49.5375	49.5375	49.5375	49.5375	#N/A	2
Desulfovibrionaceae	25.9847	38.4277	45.6358	49.0952	64.1387	44.0131	8.38716	18
Desulfurobacteriaceae	74.5629	74.9341	75.3054	77.9477	80.5901	76.8195	3.28648	3
Desulfurococcaceae	52.2078	53.8605	58.8878	64.6853	70.7676	59.9256	7.61243	4
Devosiaceae	44.2462	49.7745	53.6533	56.0788	80.1481	54.2251	7.62967	7
Dysgonomonadaceae	43.2469	43.7265	44.2061	48.6388	53.0715	46.8415	5.41661	3
Ectothiorhodospiraceae	49.8628	52.7637	55.6645	58.2792	60.8939	55.4737	5.51798	3
Eggerthellaceae	31.2613	46.2754	49.882	56.3266	70.7993	51.1923	8.11655	13
Emcibacteraceae	48.0781	50.2138	55.2944	62.3918	68.285	56.705	8.17272	4
Endozoicomonadaceae	48.5856	48.5856	48.5856	48.5856	48.5856	48.5856	#N/A	2
Enterobacteriaceae	41.1245	62.6505	65.9857	68.573	78.8495	64.7606	6.68385	31
Enterococcaceae	46.7512	49.9928	53.2344	54.4831	55.7317	51.9058	4.63535	3
Erysipelotrichaceae	19.9091	29.018	35.001	41.6325	66.1239	36.0153	8.67171	23
Eubacteriaceae	33.7419	35.617	37.4922	41.143	44.7938	38.676	5.62025	3
Fervidobacteriaceae	66.3127	66.3127	66.3127	66.3127	66.3127	66.3127	#N/A	2
Fibrobacteraceae	54.7302	54.7302	54.7302	54.7302	54.7302	54.7302	#N/A	2
Flammeovirgaceae	30.3043	32.1311	33.958	37.9209	41.8837	35.382	5.91959	3
Flavobacteriaceae	28.8307	46.6035	50.5532	54.551	79.4118	50.9167	6.60636	100
Francisellaceae	65.7297	65.7297	65.7297	65.7297	65.7297	65.7297	#N/A	2
Fusobacteriaceae	33.8424	36.8291	41.2173	44.9647	53.8621	41.4945	5.99064	5
Gallionellaceae	61.4846	61.4846	61.4846	61.4846	61.4846	61.4846	#N/A	2
Geminicoccaceae	45.4403	45.4403	45.4403	45.4403	45.4403	45.4403	#N/A	2
Gemmataceae	33.11	38.0068	40.9382	44.7748	55.0228	41.4515	5.11443	8
Gemmatimonadaceae	42.6631	42.6631	42.6631	42.6631	42.6631	42.6631	#N/A	2
Geobacteraceae	54.5149	55.3477	58.0613	59.7724	63.8802	58.2173	3.54752	4
Geodermatophilaceae	59.9651	60.4931	61.0211	61.8676	62.714	61.2334	1.38668	3
Gottschalkiaceae	49.0882	49.0882	49.0882	49.0882	49.0882	49.0882	#N/A	2
Halieaceae	45.5188	49.4949	52.3112	57.7876	66.7194	53.6932	5.4473	10
Haloarculaceae	43.4403	51.6328	55.4565	57.8782	69.1331	54.6109	5.28559	11
Halobacteriaceae	47.9829	54.119	56.0217	61.5579	66.7999	57.0556	5.587	6
Halobacteroidaceae	54.5407	59.1185	59.805	61.8687	63.0034	59.7667	3.02515	4
Haloferacaceae	45.6456	53.2288	57.1619	61.7864	67.5222	57.3453	5.94533	10
Halomonadaceae	37.9783	48.3234	54.4168	58.6517	68	53.2824	7.84836	10
Helicobacteraceae	40.1303	40.1303	40.1303	40.1303	40.1303	40.1303	#N/A	2
Heliobacteriaceae	57.1041	57.9526	58.8011	62.4676	66.134	60.6797	4.79911	3
Holophagaceae	46.4916	46.4916	46.4916	46.4916	46.4916	46.4916	#N/A	2
Hydrogenothermaceae	65.6375	67.0985	68.5596	69.73	70.9003	68.3658	2.63677	3
Hymenobacteraceae	44.33	48.1654	50.245	54.7582	60.0472	51.2373	4.84699	5
Hyphomonadaceae	45.3891	47.8197	49.299	54.2306	59.1874	51.0626	5.29033	4
Ilumatobacteraceae	45.1153	45.1153	45.1153	45.1153	45.1153	45.1153	#N/A	2
Isosphaeraceae	36.1772	42.6831	48.6225	51.9223	60.7341	48.16	7.73247	5
Jiangellaceae	54.3249	54.7888	55.2528	60.3391	65.4255	58.3344	6.15861	3
Kaistiaceae	50.5217	50.5217	50.5217	50.5217	50.5217	50.5217	#N/A	2
Kordiimonadaceae	52.3316	52.3316	52.3316	52.3316	52.3316	52.3316	#N/A	2
Kosmotogaceae	54.9401	54.9401	54.9401	54.9401	54.9401	54.9401	#N/A	2
Lachnospiraceae	19.5969	30.4641	33.4162	36.9512	56.4645	33.9958	5.45785	53
Lacipirellulaceae	38.3899	43.3247	45.3135	49.5195	59.4807	46.4868	5.10491	8
Lactobacillaceae	27.7649	38.2067	42.0361	46.3627	64.5639	42.4685	5.95595	31
Legionellaceae	59.3421	59.3421	59.3421	59.3421	59.3421	59.3421	#N/A	2
Leptolyngbyaceae	54.3349	54.7261	55.1173	56.0008	56.8844	55.4455	1.30606	3
Leptotrichiaceae	23.2511	33.7848	38.9515	51.083	68.768	40.9423	12.7947	7
Listeriaceae	50.7002	50.7002	50.7002	50.7002	50.7002	50.7002	#N/A	2
Magnetococcaceae	56.6249	56.6249	56.6249	56.6249	56.6249	56.6249	#N/A	2
Maricaulaceae	49.329	54.4	58.4358	63.0562	74.1997	59.1985	7.2709	5
Marinifilaceae	62.6093	64.9061	67.203	67.9134	68.6237	66.1453	3.14363	3
Marinilabiliaceae	41.6134	45.5239	48.0059	54.6856	69.1788	50.955	7.68195	9
Mesoaciditogaceae	65.5292	65.5292	65.5292	65.5292	65.5292	65.5292	#N/A	2
Methanobacteriaceae	40.9461	41.9773	43.0086	45.5112	48.0139	43.9895	3.63458	3
Methanococcaceae	73.3333	73.3333	73.3333	73.3333	73.3333	73.3333	#N/A	2
Methanomicrobiaceae	41.4883	48.6324	50.6765	54.8271	60.9039	51.3178	6.65279	4
Methanosarcinaceae	36.3569	47.2083	56.7341	62.7089	72.4754	55.1394	9.7168	8
Methylococcaceae	46.2419	49.7398	51.5924	55.0843	57.2409	52.0736	3.93041	5
Methylophilaceae	49.6525	56.6356	61.4087	65.456	70.4291	60.7622	5.75859	7
Microbacteriaceae	29.0439	42.824	47.5259	51.4883	73.3518	47.0016	6.70887	51
Micrococcaceae	31.3275	43.4303	47.7119	51.9919	79.8515	47.6418	7.01298	21
Micromonosporaceae	34.3824	43.5458	47.3038	51.6475	61.4853	47.4475	5.78713	18
Microscillaceae	34.5946	34.5946	34.5946	34.5946	34.5946	34.5946	#N/A	2
Moraxellaceae	27.6055	33.79	38.2552	43.0545	65.6458	40.108	9.44792	7
Muribaculaceae	38.7429	39.4289	47.4063	54.3986	55.5832	47.1063	8.41925	4
Mycobacteriaceae	43.2753	43.2753	43.2753	43.2753	43.2753	43.2753	#N/A	2
Myxococcaceae	69.1403	69.5315	69.9227	69.9383	69.9539	69.6723	0.461022	3
Nannocystaceae	34.4168	34.4168	34.4168	34.4168	34.4168	34.4168	#N/A	2
Natrialbaceae	51.5047	60.3146	63.5588	66.8313	85.2437	63.4448	4.83592	18
Neisseriaceae	45.4447	50.5233	52.9543	57.2543	66.0817	54.1876	5.62707	10
Nitratiruptoraceae	70.3773	70.3773	70.3773	70.3773	70.3773	70.3773	#N/A	2
Nitrosopumilaceae	77.5568	77.5568	77.5568	77.5568	77.5568	77.5568	#N/A	2
Nocardioidaceae	45.2559	46.431	47.6061	47.632	47.6579	46.84	1.37206	3
Nostocaceae	61.4146	63.8325	65.1145	67.9433	69.7353	65.6129	2.86606	6
Opitutaceae	31.8623	35.4129	40.0813	42.1239	51.7778	40.1639	6.44397	7
Oscillospiraceae	28.2591	33.6705	35.6037	40.5972	52.3047	37.4744	6.32755	7
Paenibacillaceae	40.1561	42.0087	43.8038	48.9607	56.2772	46.0218	6.13333	4
Parvibaculaceae	64.0989	64.0989	64.0989	64.0989	64.0989	64.0989	#N/A	2
Parvularculaceae	41.4939	45.6051	48.6925	52.7733	58.8999	49.4147	6.28884	4
Pasteurellaceae	53.3083	62.492	65.4388	68.7283	77.449	65.5136	4.27034	29
Peptoniphilaceae	25.114	31.3898	33.7217	37.3946	52.4237	34.7509	5.75196	9
Peptostreptococcaceae	33.1446	38.1777	45.4981	51.6654	59.859	45.0841	7.45879	9
Petrotogaceae	50.8898	52.1217	53.3537	55.1473	56.9408	53.7281	3.04284	3
Phycisphaeraceae	30.4457	37.7473	39.3396	40.9912	45.4751	38.893	4.98126	4
Pirellulaceae	25.3097	31.0522	34.7649	43.4399	55.4172	37.0497	7.93956	11
Planctomycetaceae	28.1816	36.0976	38.6839	41.5178	49.8121	38.6333	4.35625	14
Planococcaceae	43.2866	48.713	51.8098	54.4386	65.0777	51.9503	4.26433	12
Pleomorphomonadaceae	46.7441	51.5471	57.0902	60.6746	70.9718	57.4292	7.1339	6
Polyangiaceae	32.7494	32.7494	32.7494	32.7494	32.7494	32.7494	#N/A	2
Prolixibacteraceae	36.1723	42.1213	46.6368	54.4116	62.466	47.2808	8.0743	7
Propionibacteriaceae	26.8286	37.6784	41.0011	43.975	71.3247	41.2463	6.31498	18
Pseudomonadaceae	37.0033	43.8546	50.3608	55.2869	60.6792	49.7314	7.50151	8
Pseudonocardiaceae	34.7258	42.5976	46.8026	50.5712	63.209	46.8068	5.63705	30
Pyrodictiaceae	48.0724	49.8496	51.6268	60.5	69.3732	56.3575	11.4112	3
Rhizobiaceae	42.8571	52.8421	55.532	59.1981	63.6804	55.2963	4.73947	11
Rhodanobacteraceae	34.3337	44.6846	50.8075	54.6113	69.1657	50.6238	7.56788	12
Rhodobacteraceae	33.9004	48.5467	51.7336	54.9173	74.5503	51.6993	5.10654	101
Rhodocyclaceae	36.688	43.0126	46.4061	49.8274	70.0642	47.7525	7.43587	8
Rhodospirillaceae	37.7407	42.7182	46.579	51.0837	60.2997	47.5565	5.77904	7
Rhodovibrionaceae	57.8415	57.8415	57.8415	57.8415	57.8415	57.8415	#N/A	2
Rickettsiaceae	29.0026	39.0788	49.155	53.3837	57.6123	45.2566	14.6979	3
Rikenellaceae	41.3062	44.6221	47.9379	49.4831	51.0283	46.7575	4.96737	3
Rubricoccaceae	62.7826	62.7826	62.7826	62.7826	62.7826	62.7826	#N/A	2
Salinisphaeraceae	43.1927	43.1927	43.1927	43.1927	43.1927	43.1927	#N/A	2
Schleiferiaceae	39.8533	40.8386	43.7298	44.6753	84.1552	47.0956	13.2422	5
Sedimentisphaeraceae	40.9518	40.9518	40.9518	40.9518	40.9518	40.9518	#N/A	2
Selenomonadaceae	40.0602	45.2649	48.834	53.3144	61.8243	49.2925	5.41938	8
Shewanellaceae	49.822	49.822	49.822	49.822	49.822	49.822	#N/A	2
Sneathiellaceae	54.9391	54.9391	54.9391	54.9391	54.9391	54.9391	#N/A	2
Sphingobacteriaceae	31.8276	39.4269	42.8278	45.9796	52.6395	42.5382	4.6533	11
Sphingomonadaceae	32.1673	39.3717	45.3058	49.3985	62.3855	44.8571	6.5375	14
Spirosomaceae	34.4554	41.1079	45.2356	49.8594	65.8135	45.912	6.97545	13
Spongiibacteraceae	66.6989	69.073	71.4472	72.6356	73.824	70.6567	3.62776	3
Sporolactobacillaceae	41.3445	44.2061	47.3953	51.9477	63.108	49.3085	7.93468	4
Sporomusaceae	55.5581	55.5581	55.5581	55.5581	55.5581	55.5581	#N/A	2
Staphylococcaceae	54.7285	56.4464	58.1643	60.9038	63.6433	58.8453	4.49626	3
Stappiaceae	47.7822	48.833	59.8311	60.6573	67.9839	56.3535	7.15952	5
Steroidobacteraceae	43.3325	43.3325	43.3325	43.3325	43.3325	43.3325	#N/A	2
Streptococcaceae	40.2759	42.571	44.5419	47.3154	54.4383	45.6587	5.04734	4
Streptomycetaceae	43.6302	46.046	47.1052	49.9466	54.0615	48.0878	3.45764	5
Streptosporangiaceae	45.8547	54.3865	57.6205	60.4063	74.0449	57.4828	4.88407	15
Succinivibrionaceae	28.3275	29.7721	34.7405	47.9494	53.5948	38.8263	10.202	5
Sulfolobaceae	48.572	55.6456	60.4532	64.7013	72.1427	60.1156	6.66969	8
Sulfuricellaceae	66.0104	66.0104	66.0104	66.0104	66.0104	66.0104	#N/A	2
Sulfurovaceae	60.4142	60.4142	60.4142	60.4142	60.4142	60.4142	#N/A	2
Synergistaceae	41.9634	43.209	45.1803	60.3986	69.9261	51.7122	12.4895	4
Syntrophomonadaceae	56.2526	56.2526	56.2526	56.2526	56.2526	56.2526	#N/A	2
Tannerellaceae	43.7874	43.7874	43.7874	43.7874	43.7874	43.7874	#N/A	2
Tenuifilaceae	55.2851	55.2851	55.2851	55.2851	55.2851	55.2851	#N/A	2
Tepidamorphaceae	56.4103	56.4103	56.4103	56.4103	56.4103	56.4103	#N/A	2
Tepidanaerobacteraceae	51.4462	51.4462	51.4462	51.4462	51.4462	51.4462	#N/A	2
Thalassobaculaceae	60.2936	60.2936	60.2936	60.2936	60.2936	60.2936	#N/A	2
Thermaceae	48.5146	53.7101	58.9056	59.1688	59.4319	55.6174	6.15684	3
Thermoactinomycetaceae	42.975	46.4975	53.8381	59.935	67.2361	53.6548	7.27284	10
Thermoanaerobacteraceae	75.7203	75.7203	75.7203	75.7203	75.7203	75.7203	#N/A	2
Thermococcaceae	65.3639	67.3848	69.4057	70.4188	71.4319	68.7338	3.08929	3
Thermodesulfobacteriaceae	53.3127	53.3127	53.3127	53.3127	53.3127	53.3127	#N/A	2
Thermoflexibacteraceae	51.7949	51.7949	51.7949	51.7949	51.7949	51.7949	#N/A	2
Thermohalobacteraceae	60.882	60.882	60.882	60.882	60.882	60.882	#N/A	2
Thermoproteaceae	66.8308	66.8308	66.8308	66.8308	66.8308	66.8308	#N/A	2
Thermosediminibacteraceae	70.2025	71.5021	75.747	81.1825	86.015	76.7988	6.55401	4
Thiobacillaceae	50.6963	52.0315	53.3666	55.3318	57.297	53.7867	3.32033	3
Thiotrichaceae	38.5207	39.0187	39.5167	45.2751	51.0335	43.0237	6.95461	3
Vallitaleaceae	34.4458	34.4458	34.4458	34.4458	34.4458	34.4458	#N/A	2
Verrucomicrobiaceae	47.6064	48.3565	49.9869	52.1064	56.7408	50.8245	3.45379	4
Vibrionaceae	31.5469	36.5801	54.0436	55.3954	61.1184	49.502	10.1527	7
Weeksellaceae	28.2926	39.287	43.3486	52.1933	72.0321	45.843	8.72956	18
Xanthobacteraceae	41.7061	43.855	48.5594	51.6522	60.5988	49.0656	6.94849	4
Xanthomonadaceae	31.5639	45.0181	50.2455	56.7904	67.9245	50.7402	7.9885	12
Zooshikellaceae	53.6213	53.6213	53.6213	53.6213	53.6213	53.6213	#N/A	2

## Sheet: Supplementary Table 3
Supplementary Table 3: POCP, AAI and Coverage of the AAI analysis for each genome pair.
Genome 1	Genome 2	POCP (%)	AAI (%)	Coverage AAI (%)
GCA_000007325.1	GCA_004365575.1	33.8424	57.9513	30.8516
GCA_000007325.1	GCF_000165505.1	36.2704	59.1357	31.7738
GCA_000007325.1	GCF_000426625.1	35.2422	57.597	31.0198
GCA_000007325.1	GCF_900167275.1	41.214	60.834	37.6578
GCA_000016605.1	GCF_000012285.1	62.7054	58.6388	59.6829
GCA_000016605.1	GCF_003967175.1	55.5869	56.9076	51.062
GCA_000016605.1	GCF_008326425.1	59.1925	58.1785	56.5121
GCA_000016605.1	GCF_009729035.1	64.4493	59.8046	61.0765
GCA_000016605.1	GCF_009729055.1	63.4608	60.1088	60.0677
GCA_000016605.1	GCF_009729545.1	65.7427	62.3701	62.8765
GCA_000016605.1	GCF_900079115.1	60.4374	59.9817	55.1699
GCA_000017645.1	GCF_000010525.1	60.5988	71.6217	52.9972
GCA_000017645.1	GCF_003367395.1	42.7411	61.8097	36.3602
GCA_000017645.1	GCF_004339465.1	49.9219	64.9494	43.4702
GCA_000242235.1	GCA_001414325.1	28.2369	58.5434	25.3586
GCA_000242235.1	GCA_003148945.1	27.0146	58.2282	23.4058
GCA_000242235.1	GCA_025148285.1	29.7638	58.6756	26.2466
GCA_000242235.1	GCA_025149915.1	32.1074	58.2079	28.8175
GCA_000242235.1	GCA_025150245.1	34.7047	58.9007	31.2427
GCA_000242235.1	GCF_000018685.1	25.3489	57.5086	22.7983
GCA_000242235.1	GCF_000160035.2	32.0178	57.9345	28.8126
GCA_000242235.1	GCF_000160115.1	37.7582	58.3336	34.7021
GCA_000242235.1	GCF_000173975.1	32.7673	58.4538	28.9982
GCA_000242235.1	GCF_000235445.1	41.5291	59.2623	36.986
GCA_000242235.1	GCF_000424105.1	31.3585	58.631	28.743
GCA_000242235.1	GCF_000732725.1	28.0705	58.0142	24.9444
GCA_000242235.1	GCF_001280875.1	32.8241	58.6195	28.5381
GCA_000242235.1	GCF_001487105.1	31.8744	58.9477	29.1282
GCA_000242235.1	GCF_001754075.1	32.8858	59.0321	28.8555
GCA_000242235.1	GCF_001881565.1	23.4045	58.6475	19.7402
GCA_000242235.1	GCF_003201285.1	26.4513	57.8833	23.6932
GCA_000242235.1	GCF_003363435.1	27.7388	58.0256	24.6871
GCA_000242235.1	GCF_003589745.1	42.5032	59.9143	39.4433
GCA_000242235.1	GCF_003752155.1	28.2042	57.3055	25.0695
GCA_000242235.1	GCF_003885045.1	22.7507	58.5212	19.1618
GCA_000242235.1	GCF_004216775.1	31.466	58.8325	28.566
GCA_000242235.1	GCF_004340975.1	36.0957	57.9893	32.4587
GCA_000242235.1	GCF_004345005.1	28.6566	57.9518	24.8687
GCA_000242235.1	GCF_004346095.1	31.4818	58.2069	28.2302
GCA_000242235.1	GCF_004346165.1	30.7333	58.1023	27.6577
GCA_000242235.1	GCF_009696005.1	36.0601	59.2004	33.216
GCA_000242235.1	GCF_009696045.1	31.3547	58.6784	28.2409
GCA_000242235.1	GCF_009696065.1	34.6383	58.876	30.2817
GCA_000242235.1	GCF_009696445.1	34.5754	58.3991	30.9865
GCA_000242235.1	GCF_009696485.1	37.8124	59.2381	30.7562
GCA_000242235.1	GCF_009830285.1	24.5421	58.3537	19.0954
GCA_000242235.1	GCF_014202115.1	32.0836	58.7909	27.755
GCA_000242235.1	GCF_014202695.1	40.2577	58.4699	37.43
GCA_000242235.1	GCF_014218335.1	25.7976	57.2257	22.7038
GCA_000242235.1	GCF_014467075.1	28.6	57.1298	25.41
GCA_000242235.1	GCF_015999265.1	26.54	57.4017	24.0788
GCA_000242235.1	GCF_018866245.1	32.0046	58.4551	28.5057
GCA_000242235.1	GCF_019042275.1	26.1031	58.0527	22.2285
GCA_000242235.1	GCF_024623325.1	23.2624	57.9747	18.9241
GCA_000242235.1	GCF_900086725.1	29.1143	58.4145	25.7335
GCA_000242235.1	GCF_900096945.1	28.4093	58.2013	24.1901
GCA_000242235.1	GCF_900105615.1	30.7466	59.5352	27.1414
GCA_000242235.1	GCF_900107245.1	33.1398	58.1622	30.4261
GCA_000242235.1	GCF_900112085.1	32.2649	57.6684	29.2121
GCA_000242235.1	GCF_900129945.1	27.9338	57.4371	25.3132
GCA_000242235.1	GCF_900141895.1	31.7621	57.0383	28.9803
GCA_000242235.1	GCF_900142165.1	29.0686	58.06	25.362
GCA_000242235.1	GCF_900142955.1	26.4162	57.8741	22.8827
GCA_000242235.1	GCF_900218035.1	32.7292	58.4089	30
GCA_000242235.1	GCF_900461125.1	25.6941	58.7419	21.6829
GCA_000242235.1	GCF_900604355.1	30.9885	58.3506	26.7335
GCA_000263195.1	GCF_000023125.1	42.3704	60.6241	38.7583
GCA_000263195.1	GCF_000166395.1	46.1625	61.7084	43.6359
GCA_000263195.1	GCF_000218895.1	54.1473	62.6418	49.6699
GCA_000263195.1	GCF_000296815.2	45.6637	60.4172	41.9502
GCA_000263195.1	GCF_000331105.1	45.8779	60.0547	42.5047
GCA_000263195.1	GCF_000427405.1	52.843	61.8083	48.7715
GCA_000263195.1	GCF_001306455.1	55.0859	62.2002	52.1199
GCA_000263195.1	GCF_001870735.1	48.2211	61.0612	44.1727
GCA_000263195.1	GCF_003258705.1	49.96	61.5182	46.898
GCA_000263195.1	GCF_014651615.1	48.7932	60.4728	45.3659
GCA_000263195.1	GCF_017355935.1	48.7316	61.1451	44.8975
GCA_000263195.1	GCF_900115665.1	51.2521	61.4652	46.0985
GCA_000283575.1	GCF_000169255.2	33.6705	60.0923	27.009
GCA_000283575.1	GCF_000239295.1	38.0993	59.8362	30.8624
GCA_000283575.1	GCF_005121165.3	46.3944	69.5015	38.1046
GCA_000283575.1	GCF_018408575.1	35.0963	63.4799	30.0175
GCA_000283575.1	GCF_900130065.1	29.6957	57.2269	24.6009
GCA_000283575.1	GCF_900176335.1	34.5258	59.2939	29.1889
GCA_000309075.1	GCF_000367405.1	57.6123	57.5989	45.7791
GCA_000309075.1	GCF_900327275.1	49.155	63.7894	29.1697
GCA_000565345.1	GCA_019703815.1	52.4087	66.4133	43.412
GCA_000565345.1	GCF_000621645.1	59.752	66.6758	48.7047
GCA_000565345.1	GCF_002216855.1	34.5103	60.1607	27.597
GCA_000565345.1	GCF_002954725.1	53.9831	66.882	43.0148
GCA_000565345.1	GCF_023983475.1	54.1865	66.5237	43.7397
GCA_000565345.1	GCF_900115495.1	55.7244	69.6523	45.1517
GCA_000722615.1	GCF_000621665.1	56.4837	70.435	51.2037
GCA_000722615.1	GCF_000731315.1	63.6804	75.6874	56.6479
GCA_000722615.1	GCF_001461695.1	54.6965	69.8497	46.6719
GCA_000722615.1	GCF_001541315.1	60.3488	72.0991	53.3613
GCA_000722615.1	GCF_002008365.1	53.299	71.0274	45.1773
GCA_000722615.1	GCF_003046475.1	57.4658	70.4747	51.5983
GCA_000722615.1	GCF_003952725.1	52.7826	65.4412	47.5062
GCA_000722615.1	GCF_004341885.1	56.4289	70.0837	48.2187
GCA_000722615.1	GCF_009617585.1	60.4566	73.6185	53.165
GCA_000722615.1	GCF_014197145.1	54.7889	69.5491	49.4436
GCA_000767215.1	GCF_000092865.1	55.024	66.8701	45.809
GCA_000767215.1	GCF_000701465.1	49.842	64.8289	42.5545
GCA_000767215.1	GCF_000718325.1	51.7492	65.3991	43.1393
GCA_000767215.1	GCF_002797595.1	50.1	65.4051	42.3647
GCA_001184205.1	GCF_000143965.1	57.9631	62.6211	51.8001
GCA_001184205.1	GCF_000931935.2	53.1684	62.0023	45.778
GCA_001312805.1	GCF_001189295.1	32.7494	66.6725	13.1119
GCA_001414325.1	GCA_003148945.1	28.5947	60.4352	24.3656
GCA_001414325.1	GCA_025148285.1	31.7715	60.9454	26.5891
GCA_001414325.1	GCA_025149915.1	37.7863	62.2919	33.8815
GCA_001414325.1	GCA_025150245.1	37.0358	62.0708	32.6517
GCA_001414325.1	GCF_000018685.1	30.7297	60.6511	27.607
GCA_001414325.1	GCF_000160035.2	30.0871	59.2014	26.7409
GCA_001414325.1	GCF_000160115.1	29.5223	58.8822	27.0164
GCA_001414325.1	GCF_000173975.1	39.3478	62.1871	34.4047
GCA_001414325.1	GCF_000235445.1	27.4294	57.4032	23.7805
GCA_001414325.1	GCF_000424105.1	33.4338	60.4009	30.5977
GCA_001414325.1	GCF_000732725.1	31.4097	60.3326	27.5946
GCA_001414325.1	GCF_001280875.1	31.4058	60.5343	28.0984
GCA_001414325.1	GCF_001487105.1	31.4678	60.714	28.3402
GCA_001414325.1	GCF_001754075.1	32.8745	60.56	28.9683
GCA_001414325.1	GCF_001881565.1	24.9765	60.0821	20.8063
GCA_001414325.1	GCF_003201285.1	33.0332	60.3252	29.1926
GCA_001414325.1	GCF_003363435.1	33.4225	60.3683	29.404
GCA_001414325.1	GCF_003589745.1	29.7797	58.8178	27.1446
GCA_001414325.1	GCF_003752155.1	35.0961	61.2438	31.0734
GCA_001414325.1	GCF_003885045.1	27.8494	60.067	22.2562
GCA_001414325.1	GCF_004216775.1	31.7987	59.4317	28.8851
GCA_001414325.1	GCF_004340975.1	35.888	60.5929	32.1558
GCA_001414325.1	GCF_004345005.1	30.7124	60.3777	26.0172
GCA_001414325.1	GCF_004346095.1	32.8614	60.8828	29.232
GCA_001414325.1	GCF_004346165.1	32.2419	60.3857	28.5886
GCA_001414325.1	GCF_009696005.1	30.7595	59.6221	28.1344
GCA_001414325.1	GCF_009696045.1	39.4754	62.05	35.495
GCA_001414325.1	GCF_009696065.1	36.8343	61.9005	31.9922
GCA_001414325.1	GCF_009696445.1	29.4751	58.2749	25.9861
GCA_001414325.1	GCF_009696485.1	31.5016	60.4174	25.2846
GCA_001414325.1	GCF_009830285.1	28.8715	60.407	21.55
GCA_001414325.1	GCF_014202115.1	32.4571	60.8829	28.3104
GCA_001414325.1	GCF_014202695.1	25.985	56.679	23.557
GCA_001414325.1	GCF_014218335.1	32.1466	60.3668	28.6384
GCA_001414325.1	GCF_014467075.1	33.3333	60.0188	29.8219
GCA_001414325.1	GCF_015999265.1	32.1921	60.7898	28.7544
GCA_001414325.1	GCF_018866245.1	33.7777	60.6949	29.38
GCA_001414325.1	GCF_019042275.1	28.0612	60.1356	24.3197
GCA_001414325.1	GCF_024623325.1	26.9618	59.4705	22.2819
GCA_001414325.1	GCF_900086725.1	30.9668	61.4668	26.832
GCA_001414325.1	GCF_900096945.1	31.9038	61.1414	26.9806
GCA_001414325.1	GCF_900105615.1	27.9269	60.1014	24.7163
GCA_001414325.1	GCF_900107245.1	36.9261	60.808	33.2858
GCA_001414325.1	GCF_900112085.1	34.1052	59.7754	30.5009
GCA_001414325.1	GCF_900129945.1	28.913	58.5145	25.5238
GCA_001414325.1	GCF_900141895.1	30.0474	59.631	27.1761
GCA_001414325.1	GCF_900142165.1	32.4769	60.866	27.4654
GCA_001414325.1	GCF_900142955.1	34.5734	61.2441	30.9058
GCA_001414325.1	GCF_900218035.1	33.3962	60.5336	30.6597
GCA_001414325.1	GCF_900461125.1	28.61	60.0365	23.952
GCA_001414325.1	GCF_900604355.1	31.2311	60.7041	26.763
GCA_001517915.1	GCF_000023905.1	31.4286	59.4075	27.7279
GCA_001517915.1	GCF_000024405.1	23.8958	57.9939	19.3955
GCA_001517915.1	GCF_000024565.1	46.33	61.1282	40.5889
GCA_001517915.1	GCF_001517835.1	58.015	65.8309	51.3149
GCA_001517915.1	GCF_001517935.1	53.0039	64.7847	47.8067
GCA_001517915.1	GCF_007990505.1	38.9515	61.0418	33.7612
GCA_001570385.1	GCA_014647935.1	59.9243	71.5624	49.8303
GCA_001570385.1	GCF_000024865.1	64.0547	72.2766	52.5671
GCA_001570385.1	GCF_000092645.1	54.9604	73.6287	46.6727
GCA_001570385.1	GCF_001570605.1	59.067	70.813	49.183
GCA_001570385.1	GCF_003315795.1	54.6628	68.9688	43.0365
GCA_001570385.1	GCF_003594875.1	55.4742	67.2546	44.1692
GCA_001570385.1	GCF_006716785.1	54.3865	70.3811	45.2741
GCA_001570385.1	GCF_009687885.1	56.5171	72.1072	45.0584
GCA_001570385.1	GCF_014202315.1	58.2537	70.6833	46.5584
GCA_001570385.1	GCF_014646695.1	57.2689	71.5793	47.0259
GCA_001570385.1	GCF_016863135.1	61.6393	71.1119	50.9239
GCA_001570385.1	GCF_016863275.1	62.12	75.4787	50.9829
GCA_001570385.1	GCF_900109355.1	63.7183	70.6911	52.5069
GCA_001570385.1	GCF_900156315.1	65.5678	75.316	54.2918
GCA_001586195.1	GCF_000348905.1	53.9741	62.7286	48.7597
GCA_001586195.1	GCF_000425545.1	53.7071	62.2429	48.3669
GCA_001586195.1	GCF_001274945.1	57.5077	66.2872	50.6151
GCA_001586195.1	GCF_001700325.1	56.5728	69.2361	51.6336
GCA_001586195.1	GCF_002167005.1	48.4149	63.549	43.8348
GCA_001586195.1	GCF_003049505.1	57.4683	71.2933	52.5365
GCA_001586195.1	GCF_003057615.1	51.5313	68.011	46.7183
GCA_001586195.1	GCF_003143955.1	52.7289	65.3731	48.4071
GCA_001586195.1	GCF_003664125.1	50.4733	63.466	45.1587
GCA_001586195.1	GCF_007988965.1	56.0273	65.629	51.1516
GCA_001586195.1	GCF_012396605.1	60.1208	69.0393	55.4777
GCA_003067705.1	GCF_000421145.1	50.5133	66.8787	44.0553
GCA_003067705.1	GCF_000421825.1	50.0145	64.8283	44.842
GCA_003067705.1	GCF_000425685.1	37.3932	59.9839	32.9529
GCA_003067705.1	GCF_000699505.1	36.6787	61.8803	34.0755
GCA_003067705.1	GCF_000718085.1	45.1304	64.1529	40.041
GCA_003067705.1	GCF_000938265.1	51.4694	66.3535	46.1183
GCA_003067705.1	GCF_002355535.1	40.1961	66.0335	37.6718
GCA_003067705.1	GCF_002797715.1	59.5286	66.7701	53.8196
GCA_003067705.1	GCF_002797855.1	51.1687	67.9156	45.6595
GCA_003067705.1	GCF_002950575.1	37.6475	61.1257	34.4892
GCA_003067705.1	GCF_003003265.1	55.0741	66.5076	49.4025
GCA_003067705.1	GCF_003014675.1	56.529	65.2854	50.4961
GCA_003067705.1	GCF_003627075.1	50.6683	64.8366	45.0061
GCA_003067705.1	GCF_003634555.1	48.77	64.9679	43.0403
GCA_003067705.1	GCF_003752465.1	48.9723	61.2143	44.3184
GCA_003067705.1	GCF_004011095.1	50.6653	66.8718	45.6295
GCA_003067705.1	GCF_004216575.1	49.8592	64.341	45.1242
GCA_003067705.1	GCF_004216665.1	52.3362	65.5118	46.5065
GCA_003067705.1	GCF_004364555.1	49.0496	62.7011	43.8371
GCA_003067705.1	GCF_004365915.1	48.1962	66.272	42.5064
GCA_003067705.1	GCF_006715175.1	51.8397	63.5835	46.8031
GCA_003067705.1	GCF_006716085.1	39.0338	61.0236	33.7377
GCA_003067705.1	GCF_006716115.1	48.9538	65.9584	43.5279
GCA_003067705.1	GCF_006716125.1	51.746	66.6294	46.5689
GCA_003067705.1	GCF_006716695.1	44.199	64.4992	39.5936
GCA_003067705.1	GCF_006716815.1	43.9259	62.8256	39.0632
GCA_003067705.1	GCF_006788895.1	45.1263	65.6146	41.5839
GCA_003067705.1	GCF_007988805.1	54.3745	65.8144	48.8041
GCA_003067705.1	GCF_008040105.1	50.8133	67.1439	44.2772
GCA_003067705.1	GCF_009371975.2	48.1558	65.2673	43.3006
GCA_003067705.1	GCF_009930795.1	52.8497	67.4058	47.4321
GCA_003067705.1	GCF_010686705.1	48.9532	67.1746	43.4183
GCA_003067705.1	GCF_010686725.1	52.4499	66.4342	47.4047
GCA_003067705.1	GCF_011758565.1	44.3632	64.0695	40.2743
GCA_003067705.1	GCF_013283855.1	35.64	60.2422	32.8506
GCA_003067705.1	GCF_013408685.1	50.2775	64.1232	44.9279
GCA_003067705.1	GCF_014137865.1	42.6694	65.3097	38.7586
GCA_003067705.1	GCF_014137945.1	50.3835	64.9727	44.9381
GCA_003067705.1	GCF_014190775.1	51.0498	66.3524	44.3406
GCA_003067705.1	GCF_014191305.1	43.4332	61.7677	38.4772
GCA_003067705.1	GCF_014197205.1	33.7861	60.5937	30.7367
GCA_003067705.1	GCF_014200375.1	48.495	66.4156	44.3925
GCA_003067705.1	GCF_014200395.1	47.225	65.4495	42.6256
GCA_003067705.1	GCF_014204935.1	56.5236	66.01	50.5084
GCA_003067705.1	GCF_014640535.1	48.6378	65.7515	42.4482
GCA_003067705.1	GCF_021216655.1	57.7686	68.6949	52.4116
GCA_003067705.1	GCF_900104895.1	52.045	65.8873	46.4226
GCA_003067705.1	GCF_900107435.1	47.3923	66.4984	41.3734
GCA_003067705.1	GCF_900167575.1	54.0591	66.0733	49.4747
GCA_003067705.1	GCF_900177615.1	52.5965	65.7571	46.736
GCA_003148465.1	GCF_002895605.1	50.8898	59.5823	46.7354
GCA_003148465.1	GCF_014701195.1	56.9408	61.6677	53.115
GCA_003148945.1	GCA_025148285.1	42.0995	65.4174	35.1293
GCA_003148945.1	GCA_025149915.1	29.7053	59.8583	25.8824
GCA_003148945.1	GCA_025150245.1	35.7986	63.8998	31.0607
GCA_003148945.1	GCF_000018685.1	35.6497	60.9716	30.0659
GCA_003148945.1	GCF_000160035.2	27.2579	58.6277	23.0314
GCA_003148945.1	GCF_000160115.1	28.5103	59.107	25.0182
GCA_003148945.1	GCF_000173975.1	32.1806	60.9209	26.9532
GCA_003148945.1	GCF_000235445.1	25.3322	58.4498	21.5485
GCA_003148945.1	GCF_000424105.1	27.2703	60.6576	24.1822
GCA_003148945.1	GCF_000732725.1	35.9306	62.2662	31.1009
GCA_003148945.1	GCF_001280875.1	37.982	62.4431	32.1424
GCA_003148945.1	GCF_001487105.1	37.8392	63.6748	33.2274
GCA_003148945.1	GCF_001754075.1	37.7951	63.5879	32.364
GCA_003148945.1	GCF_001881565.1	44.7338	62.7985	35.7745
GCA_003148945.1	GCF_003201285.1	36.7821	64.2277	31.4484
GCA_003148945.1	GCF_003363435.1	34.3335	63.6039	29.8577
GCA_003148945.1	GCF_003589745.1	28.6367	59.1816	25.0827
GCA_003148945.1	GCF_003752155.1	35.6949	61.9157	30.5752
GCA_003148945.1	GCF_003885045.1	36.8455	62.3184	29.2221
GCA_003148945.1	GCF_004216775.1	41.8267	61.8008	36.7566
GCA_003148945.1	GCF_004340975.1	35.2572	62.1248	30.3874
GCA_003148945.1	GCF_004345005.1	38.059	63.5119	32.3931
GCA_003148945.1	GCF_004346095.1	37.1494	64.2216	32.1871
GCA_003148945.1	GCF_004346165.1	37.6001	63.2156	32.2885
GCA_003148945.1	GCF_009696005.1	31.5452	60.8309	27.8413
GCA_003148945.1	GCF_009696045.1	34.5023	63.8185	30.2164
GCA_003148945.1	GCF_009696065.1	39.7703	64.1842	33.9958
GCA_003148945.1	GCF_009696445.1	30.866	59.4711	26.3319
GCA_003148945.1	GCF_009696485.1	32.8568	62.517	25.9921
GCA_003148945.1	GCF_009830285.1	34.3843	62.7205	26.7893
GCA_003148945.1	GCF_014202115.1	36.6064	61.3922	30.5372
GCA_003148945.1	GCF_014202695.1	23.9934	56.6034	20.6362
GCA_003148945.1	GCF_014218335.1	34.4452	60.8083	29.1557
GCA_003148945.1	GCF_014467075.1	35.343	60.9298	30.6945
GCA_003148945.1	GCF_015999265.1	32.1581	60.7394	27.8581
GCA_003148945.1	GCF_018866245.1	40.5703	64.1249	34.979
GCA_003148945.1	GCF_019042275.1	44.7481	63.9157	37.3521
GCA_003148945.1	GCF_024623325.1	33.8836	61.0548	27.2135
GCA_003148945.1	GCF_900086725.1	40.6437	63.7667	35.4839
GCA_003148945.1	GCF_900096945.1	37.5253	64.7051	31.3109
GCA_003148945.1	GCF_900105615.1	38.1905	61.6938	31.9852
GCA_003148945.1	GCF_900107245.1	28.4714	61.5456	25.0472
GCA_003148945.1	GCF_900112085.1	29.4916	60.6927	25.6624
GCA_003148945.1	GCF_900129945.1	28.7149	58.3513	24.2896
GCA_003148945.1	GCF_900141895.1	29.4158	61.1186	25.8117
GCA_003148945.1	GCF_900142165.1	35.4201	63.1237	29.4092
GCA_003148945.1	GCF_900142955.1	35.4938	61.3696	30.0292
GCA_003148945.1	GCF_900218035.1	28.5808	60.0843	24.88
GCA_003148945.1	GCF_900461125.1	46.2555	64.7844	38.9266
GCA_003148945.1	GCF_900604355.1	39.0562	63.1633	32.86
GCA_003315335.1	GCA_004346725.1	65.4599	82.9099	61.2463
GCA_003315335.1	GCA_900635495.1	67.2701	80.7284	56.8764
GCA_003315335.1	GCA_901472455.1	64.7813	83.6486	41.7893
GCA_003315335.1	GCF_000006945.2	66.978	84.232	63.033
GCA_003315335.1	GCF_000025565.1	69.3087	84.6008	63.8835
GCA_003315335.1	GCF_000412335.2	67.0165	80.3024	63.4537
GCA_003315335.1	GCF_000463115.2	68.2999	81.3793	64.3068
GCA_003315335.1	GCF_000463155.2	67.3003	81.1903	63.171
GCA_003315335.1	GCF_000734965.1	67.3423	84.871	62.4592
GCA_003315335.1	GCF_000735355.1	70.2349	80.1439	66.2704
GCA_003315335.1	GCF_000735365.1	74.5566	86.4743	69.2863
GCA_003315335.1	GCF_000735455.1	70.5044	84.5346	66.3254
GCA_003315335.1	GCF_000742135.1	68.4388	84.0035	63.6355
GCA_003315335.1	GCF_000759795.1	68.0306	83.3442	64.0088
GCA_003315335.1	GCF_000982825.1	66.4525	80.7951	61.36
GCA_003315335.1	GCF_001484765.1	64.3625	79.4398	59.2887
GCA_003315335.1	GCF_001598855.1	67.2415	82.5837	61.714
GCA_003315335.1	GCF_001975225.1	66.6702	82.9992	62.2232
GCA_003315335.1	GCF_002915575.1	69.8761	84.5772	64.9366
GCA_003315335.1	GCF_003182475.1	63.311	76.969	58.6224
GCA_003315335.1	GCF_003332275.1	59.8727	73.3961	55.0393
GCA_003315335.1	GCF_003697165.2	67.6752	84.5345	63.4805
GCA_003315335.1	GCF_003935895.2	71.0642	83.9486	67.8369
GCA_003315335.1	GCF_004115925.1	72.7352	84.1698	69.3446
GCA_003315335.1	GCF_005671395.1	65.1542	78.2959	60.5127
GCA_003315335.1	GCF_009711095.1	62.8248	82.5834	58.7473
GCA_003315335.1	GCF_011064845.1	71.4855	84.6944	67.7223
GCA_003315335.1	GCF_016415625.1	68.2767	78.454	63.8432
GCA_003315335.1	GCF_019797845.1	54.1671	72.5614	48.6962
GCA_003315335.1	GCF_900087055.1	45.7147	67.6211	42.709
GCA_003610235.1	GCF_000379685.1	58.3328	67.9116	49.6967
GCA_003610235.1	GCF_000379825.1	46.5299	62.7291	38.0822
GCA_003610235.1	GCF_000428945.1	57.9842	66.209	48.7547
GCA_003610235.1	GCF_000716715.1	53.7671	64.0068	41.9004
GCA_003610235.1	GCF_002926165.1	53.8777	66.1094	44.3656
GCA_003610235.1	GCF_003387075.1	55.6821	64.9871	45.5673
GCA_003610235.1	GCF_003426775.1	54.1758	68.2719	43.4492
GCA_003610235.1	GCF_011764565.1	49.8516	65.7785	38.0952
GCA_003610235.1	GCF_014202425.1	45.5173	60.8531	35.9188
GCA_003610235.1	GCF_014204945.1	61.4853	67.818	52.0919
GCA_003610235.1	GCF_014647915.1	40.0324	65.2296	32.9134
GCA_003610235.1	GCF_016862955.1	57.4768	68.8172	48.0185
GCA_003610235.1	GCF_016863475.1	49.8642	64.8713	40.6168
GCA_003610235.1	GCF_016863655.1	48.5723	63.0432	37.6957
GCA_003610235.1	GCF_016925615.1	44.3044	63.4803	36.4317
GCA_003610235.1	GCF_018324255.1	51.6475	65.9279	41.2902
GCA_003610235.1	GCF_900113015.1	49.7087	63.3323	39.53
GCA_003722315.1	GCF_004345675.1	75.7203	81.7465	66.1813
GCA_004291335.1	GCF_000172415.1	28.8947	59.2791	24.5038
GCA_004291335.1	GCF_000198775.1	33.2722	60.3094	30.6013
GCA_004291335.1	GCF_000219215.1	30.6289	59.486	25.0565
GCA_004291335.1	GCF_000698595.1	27.0945	59.4353	22.3928
GCA_004291335.1	GCF_000970345.1	26.9244	58.6543	24.0345
GCA_004291335.1	GCF_001411495.1	27.2404	59.4767	23.2647
GCA_004291335.1	GCF_001465595.2	34.0139	60.0627	30.2748
GCA_004291335.1	GCF_002934455.1	30.0408	59.5065	26.2845
GCA_004291335.1	GCF_003628125.1	29.7554	59.8373	26.2805
GCA_004291335.1	GCF_003966915.1	30.6371	60.2985	29.4086
GCA_004291335.1	GCF_004342585.1	38.8121	60.3314	35.5486
GCA_004291335.1	GCF_004363775.1	33.382	59.1366	32.0456
GCA_004291335.1	GCF_014652675.1	33.3456	59.1569	32.1762
GCA_004291335.1	GCF_016466415.2	37.3861	59.6665	34.204
GCA_004291335.1	GCF_900095735.1	30.8545	59.118	28.0985
GCA_004346645.1	GCF_000007705.1	59.0903	71.6012	54.867
GCA_004346645.1	GCF_000422925.1	54.5361	70.2646	50.3758
GCA_004346645.1	GCF_003202035.1	61.9333	72.3998	57.7636
GCA_004346645.1	GCF_003633895.1	67.8712	71.3558	64.2834
GCA_004346645.1	GCF_900177275.1	62.0935	73.3504	57.569
GCA_004346725.1	GCA_900635495.1	69.8661	80.515	58.5206
GCA_004346725.1	GCA_901472455.1	65.8756	83.0233	42.0267
GCA_004346725.1	GCF_000006945.2	65.5011	83.2792	60.9245
GCA_004346725.1	GCF_000025565.1	68.573	83.8014	63.0622
GCA_004346725.1	GCF_000412335.2	66.4939	79.8304	62.1661
GCA_004346725.1	GCF_000463115.2	71.5442	80.9341	67.3952
GCA_004346725.1	GCF_000463155.2	69.0565	80.8024	64.5724
GCA_004346725.1	GCF_000734965.1	63.7753	83.4874	59.3143
GCA_004346725.1	GCF_000735355.1	68.5765	79.9841	63.8752
GCA_004346725.1	GCF_000735365.1	67.8661	82.4189	62.3249
GCA_004346725.1	GCF_000735455.1	66.0538	83.2871	60.9057
GCA_004346725.1	GCF_000742135.1	68.1998	82.256	63.0341
GCA_004346725.1	GCF_000759795.1	71.1023	84.0984	65.8849
GCA_004346725.1	GCF_000982825.1	68.1663	80.4383	63.3392
GCA_004346725.1	GCF_001484765.1	63.7128	78.9334	58.1516
GCA_004346725.1	GCF_001598855.1	65.2606	80.6806	59.9413
GCA_004346725.1	GCF_001975225.1	74.1672	84.1039	69.9959
GCA_004346725.1	GCF_002915575.1	65.9463	82.6778	60.9768
GCA_004346725.1	GCF_003182475.1	69.0594	76.4894	64.4289
GCA_004346725.1	GCF_003332275.1	59.5149	73.1049	54.4586
GCA_004346725.1	GCF_003697165.2	65.7667	82.9472	60.5945
GCA_004346725.1	GCF_003935895.2	68.9491	82.4596	64.0879
GCA_004346725.1	GCF_004115925.1	71.7177	84.198	67.2733
GCA_004346725.1	GCF_005671395.1	62.9238	77.5382	57.5697
GCA_004346725.1	GCF_009711095.1	62.4366	81.7118	57.5309
GCA_004346725.1	GCF_011064845.1	69.1159	83.3892	64.1521
GCA_004346725.1	GCF_016415625.1	62.5804	78.1733	58.2262
GCA_004346725.1	GCF_019797845.1	56.8777	72.0909	51.2945
GCA_004346725.1	GCF_900087055.1	43.6647	67.6024	40.4636
GCA_004365575.1	GCF_000165505.1	44.2952	60.9296	39.5722
GCA_004365575.1	GCF_000426625.1	41.2205	59.6237	36.1024
GCA_004365575.1	GCF_900167275.1	38.5054	59.3308	34.5455
GCA_005217565.1	GCF_000621705.1	36.1723	61.9693	32.8148
GCA_005217565.1	GCF_000626635.1	37.8936	61.5342	33.5381
GCA_005217565.1	GCF_003610535.1	36.1783	61.4415	32.2365
GCA_005217565.1	GCF_900113005.1	42.1213	62.2731	37.111
GCA_005217565.1	GCF_900129025.1	37.8091	61.2403	33.3564
GCA_005217565.1	GCF_900141875.1	36.5507	61.0272	32.394
GCA_005473895.2	GCF_000382265.1	46.8811	66.8178	40.4361
GCA_005473895.2	GCF_000420745.1	48.3835	65.4064	42.5294
GCA_005473895.2	GCF_000429365.1	53.6709	69.3819	45.5938
GCA_005473895.2	GCF_000473205.1	49.9903	68.3118	43.1846
GCA_005473895.2	GCF_000473225.1	51.9842	68.5529	44.2823
GCA_005473895.2	GCF_000600975.2	50.8339	66.9582	44.2108
GCA_005473895.2	GCF_000714535.1	49.4609	65.1745	43.0951
GCA_005473895.2	GCF_000738435.1	43.6185	65.515	37.9484
GCA_005473895.2	GCF_000740775.1	46.5726	65.004	39.1643
GCA_005473895.2	GCF_000740785.1	43.3581	64.6533	37.0329
GCA_005473895.2	GCF_000768315.1	53.8885	68.6564	46.521
GCA_005473895.2	GCF_000812685.1	44.8043	65.7104	39.0197
GCA_005473895.2	GCF_001205715.1	50.1585	67.7999	43.9029
GCA_005473895.2	GCF_001262635.1	52.2401	68.9025	45.7166
GCA_005473895.2	GCF_001294535.1	45.6791	63.8999	38.2684
GCA_005473895.2	GCF_001633165.1	45.2706	67.5075	38.7005
GCA_005473895.2	GCF_001870675.1	45.8829	64.8773	39.5508
GCA_005473895.2	GCF_001879715.1	52.8621	66.5354	46.165
GCA_005473895.2	GCF_001890925.1	49.4806	68.0299	42.5601
GCA_005473895.2	GCF_002210095.1	51.6366	68.8133	43.4996
GCA_005473895.2	GCF_002358085.1	47.1385	65.8081	41.2271
GCA_005473895.2	GCF_002504165.1	50.508	66.9749	43.756
GCA_005473895.2	GCF_002751875.1	48.6615	66.7591	42.5834
GCA_005473895.2	GCF_002760615.1	47.4417	68.8883	39.3193
GCA_005473895.2	GCF_002797755.1	50.4568	66.8466	44.1295
GCA_005473895.2	GCF_002871005.1	49.3633	65.5627	42.1881
GCA_005473895.2	GCF_002900975.1	46.9407	64.8357	40.9709
GCA_005473895.2	GCF_002927635.1	48.7058	66.5777	42.1126
GCA_005473895.2	GCF_003008555.2	51.5865	69.4747	44.4715
GCA_005473895.2	GCF_003034965.1	47.1444	64.9763	40.7547
GCA_005473895.2	GCF_003034985.1	46.7488	65.9561	38.2446
GCA_005473895.2	GCF_003034995.1	46.9911	66.3715	40.4444
GCA_005473895.2	GCF_003054175.1	54.0035	70.2909	46.3952
GCA_005473895.2	GCF_003056725.1	37.3578	65.2881	26.9344
GCA_005473895.2	GCF_003072065.1	49.1518	66.8701	43.0119
GCA_005473895.2	GCF_003075525.1	50.8008	64.2473	43.0545
GCA_005473895.2	GCF_003116585.1	54.4703	68.6913	47.0845
GCA_005473895.2	GCF_003148765.1	48.0073	65.903	41.5169
GCA_005473895.2	GCF_003172915.1	46.0118	66.5345	38.4037
GCA_005473895.2	GCF_003205515.1	51.2428	68.6875	45.2431
GCA_005473895.2	GCF_003217255.1	47.7543	65.6621	41.0426
GCA_005473895.2	GCF_003254295.1	43.4503	65.1244	37.355
GCA_005473895.2	GCF_003290025.1	42.3741	63.5938	34.8723
GCA_005473895.2	GCF_003385555.1	51.2085	69.6923	44.5047
GCA_005473895.2	GCF_003544895.1	46.3881	66.9916	40.6641
GCA_005473895.2	GCF_003646465.1	52.5192	68.359	44.6758
GCA_005473895.2	GCF_003688285.1	48.6166	66.3987	42.0554
GCA_005473895.2	GCF_004000435.1	47.6999	66.6177	40.9201
GCA_005473895.2	GCF_004006175.1	46.4296	67.6229	39.8611
GCA_005473895.2	GCF_004010155.1	46.55	65.6538	39.4535
GCA_005473895.2	GCF_004348975.1	53.8649	68.8337	46.4909
GCA_005473895.2	GCF_004803475.1	51.3995	68.1689	44.9667
GCA_005473895.2	GCF_005887635.2	45.0633	62.9093	37.638
GCA_005473895.2	GCF_005938225.1	56.1789	69.3461	49.2788
GCA_005473895.2	GCF_007855645.1	44.3491	66.3851	38.1906
GCA_005473895.2	GCF_008124525.1	44.8982	62.1879	38.4192
GCA_005473895.2	GCF_008369105.1	53.9301	68.8603	45.9502
GCA_005473895.2	GCF_009380135.2	47.7353	65.9436	41.4206
GCA_005473895.2	GCF_009830125.1	47.5732	66.6426	41.9379
GCA_005473895.2	GCF_009833495.1	44.7417	64.0609	39.0851
GCA_005473895.2	GCF_009908165.1	50.2893	65.8208	43.0687
GCA_005473895.2	GCF_011044155.1	43.0612	61.0038	36.2273
GCA_005473895.2	GCF_011326755.1	46.9465	66.6166	40.9945
GCA_005473895.2	GCF_013093415.1	45.6055	63.5722	38.6671
GCA_005473895.2	GCF_013155465.1	49.5147	65.8784	43.1605
GCA_005473895.2	GCF_013415485.1	47.5467	65.0269	41.3034
GCA_005473895.2	GCF_014199445.1	44.161	62.8579	38.4124
GCA_005473895.2	GCF_014235845.1	46.4992	62.7483	39.7338
GCA_005473895.2	GCF_014681765.1	44.9058	64.8583	37.93
GCA_005473895.2	GCF_016623495.1	40.9815	60.6546	34.7699
GCA_005473895.2	GCF_016653255.1	45.6123	64.9078	37.7004
GCA_005473895.2	GCF_016765775.1	50.0633	65.7532	43.3688
GCA_005473895.2	GCF_016765795.1	47.2637	64.4066	41.0829
GCA_005473895.2	GCF_016918935.1	48.7993	66.1416	41.4497
GCA_005473895.2	GCF_018457175.1	47.4454	67.397	41.792
GCA_005473895.2	GCF_019264375.1	47.6012	65.9614	41.2357
GCA_005473895.2	GCF_019297855.1	50.1612	65.2169	43.99
GCA_005473895.2	GCF_019623905.1	47.3933	64.863	41.0608
GCA_005473895.2	GCF_022899245.1	41.5759	64.5496	35.1648
GCA_005473895.2	GCF_023541015.1	48.4242	67.034	42.9157
GCA_005473895.2	GCF_900100045.1	45.4392	63.9914	36.9434
GCA_005473895.2	GCF_900102905.1	50.9928	67.344	44.2338
GCA_005473895.2	GCF_900106695.1	41.9677	60.7768	34.8638
GCA_005473895.2	GCF_900107585.1	38.7326	59.6916	32.1622
GCA_005473895.2	GCF_900108275.1	51.6119	68.89	44.682
GCA_005473895.2	GCF_900109035.1	52.863	69.1848	46.3475
GCA_005473895.2	GCF_900109295.1	47.0968	66.2818	42.043
GCA_005473895.2	GCF_900110025.1	48.7354	65.5085	41.418
GCA_005473895.2	GCF_900129685.1	46.9295	68.0014	41.5426
GCA_005473895.2	GCF_900142295.1	50.6473	66.5001	44.7557
GCA_005473895.2	GCF_900172275.1	46.7356	66.6598	41.6097
GCA_005473895.2	GCF_900172375.1	45.2928	65.7831	39.6382
GCA_005473895.2	GCF_900184815.1	44.684	66.1097	38.9106
GCA_005473895.2	GCF_900184895.1	47.4921	66.5941	40.5466
GCA_005473895.2	GCF_900184945.1	49.2262	67.9528	42.3387
GCA_005473895.2	GCF_900231835.1	43.3927	62.7192	37.1903
GCA_005473895.2	GCF_900302465.1	48.8251	67.3072	43.5619
GCA_005473895.2	GCF_900302485.1	47.8703	66.8826	41.9698
GCA_005473895.2	GCF_900302495.1	43.2486	62.4323	37.9568
GCA_005473895.2	GCF_900302505.1	51.1378	69.6115	44.6276
GCA_012999515.1	GCF_000215955.2	43.1927	63.5116	39.1624
GCA_014138725.1	GCF_000023245.1	50.0521	65.8012	40.4518
GCA_014138725.1	GCF_000023865.1	39.6937	65.4128	32.9184
GCA_014138725.1	GCF_000379465.1	47.5963	62.1908	36.7927
GCA_014138725.1	GCF_000379625.1	38.5547	60.3159	30.6889
GCA_014138725.1	GCF_000427825.1	39.7696	63.9861	32.7078
GCA_014138725.1	GCF_000429185.2	42.565	64.6017	34.4361
GCA_014138725.1	GCF_000478275.1	54.307	64.1979	43.518
GCA_014138725.1	GCF_000719115.1	53.3744	65.0558	43.1359
GCA_014138725.1	GCF_000719975.1	43.0629	64.3825	35.344
GCA_014138725.1	GCF_003002815.1	55.731	66.3137	44.0331
GCA_014138725.1	GCF_004216555.1	48.6062	65.1151	39.4181
GCA_014138725.1	GCF_004340875.1	44.5902	64.3219	36.6577
GCA_014138725.1	GCF_004345645.1	52.067	64.8581	40.6781
GCA_014138725.1	GCF_004362825.1	49.5701	64.8424	39.7854
GCA_014138725.1	GCF_004364325.1	50.016	63.8749	38.7363
GCA_014138725.1	GCF_005405885.1	49.97	68.6692	40.2321
GCA_014138725.1	GCF_008386585.1	58.0204	67.7518	45.9184
GCA_014138725.1	GCF_008630535.1	49.9316	64.4872	39.3842
GCA_014138725.1	GCF_009664835.1	43.0705	64.5508	35.5312
GCA_014138725.1	GCF_014137975.1	40.7533	63.7744	32.9975
GCA_014138725.1	GCF_014204915.1	55.8091	65.0276	45.0527
GCA_014138725.1	GCF_014645795.1	46.7187	66.6267	37.7829
GCA_014138725.1	GCF_016464705.1	47.3144	65.3341	37.8496
GCA_014138725.1	GCF_024171785.1	53.1122	67.2033	41.585
GCA_014138725.1	GCF_900103775.1	53.6269	65.4022	43.1395
GCA_014138725.1	GCF_900129375.1	51.8741	66.5369	41.7376
GCA_014138725.1	GCF_900142365.1	39.4629	61.6778	31.377
GCA_014138725.1	GCF_900176515.1	51.547	64.5282	39.6989
GCA_014138725.1	GCF_900188115.1	38.1205	63.6919	31.0712
GCA_014647935.1	GCF_000024865.1	66.3984	78.3368	56.0113
GCA_014647935.1	GCF_000092645.1	54.5027	70.5177	47.0787
GCA_014647935.1	GCF_001570605.1	60.4063	68.848	51.3608
GCA_014647935.1	GCF_003315795.1	54.6866	70.4236	44.4828
GCA_014647935.1	GCF_003594875.1	58.0515	67.5233	47.4388
GCA_014647935.1	GCF_006716785.1	56.6178	70.0428	48.7679
GCA_014647935.1	GCF_009687885.1	54.015	70.0274	43.4122
GCA_014647935.1	GCF_014202315.1	58.6753	72.0469	47.6526
GCA_014647935.1	GCF_014646695.1	59.1656	70.9331	49.4331
GCA_014647935.1	GCF_016863135.1	74.0449	80.3558	65.0598
GCA_014647935.1	GCF_016863275.1	58.1516	70.9401	47.6005
GCA_014647935.1	GCF_900109355.1	60.3039	71.1421	50.7586
GCA_014647935.1	GCF_900156315.1	61.0918	70.9357	50.5708
GCA_019358945.1	GCA_019359275.1	55.1173	67.0104	47.6674
GCA_019358945.1	GCF_019891175.1	56.8844	70.9459	48.359
GCA_019359115.1	GCA_019359325.1	61.4146	74.2687	51.0089
GCA_019359115.1	GCA_019359495.1	65.1145	73.7723	55.3567
GCA_019359115.1	GCF_016056275.1	61.9933	74.1074	51.1338
GCA_019359115.1	GCF_016056295.1	66.5632	74.1928	56.2913
GCA_019359115.1	GCF_016056305.1	61.5427	73.9948	51.3465
GCA_019359275.1	GCF_019891175.1	54.3349	67.1265	46.5048
GCA_019359325.1	GCA_019359495.1	64.4097	80.382	55.0327
GCA_019359325.1	GCF_016056275.1	67.0369	79.2418	54.4558
GCA_019359325.1	GCF_016056295.1	68.3528	79.7865	58.3817
GCA_019359325.1	GCF_016056305.1	64.2923	79.2723	53.6001
GCA_019359445.1	GCF_000317515.1	61.7507	71.9558	54.018
GCA_019359495.1	GCF_016056275.1	63.6576	78.1907	54.0889
GCA_019359495.1	GCF_016056295.1	69.2197	78.7969	60.4796
GCA_019359495.1	GCF_016056305.1	64.0075	78.3654	54.3754
GCA_019703815.1	GCF_000621645.1	55.0278	66.9429	52.6645
GCA_019703815.1	GCF_002216855.1	33.384	59.5699	31.0092
GCA_019703815.1	GCF_002954725.1	54.0436	67.5987	50.6912
GCA_019703815.1	GCF_023983475.1	52.3857	67.0024	49.9066
GCA_019703815.1	GCF_900115495.1	53.9665	66.4031	51.4234
GCA_021608145.1	GCF_000144645.1	70.2025	76.8726	64.5564
GCA_021608145.1	GCF_001562425.1	81.6777	91.7029	73.3307
GCA_021608145.1	GCF_900142995.1	86.015	93.7961	80.0829
GCA_025148285.1	GCA_025149915.1	33.819	60.4264	29.0788
GCA_025148285.1	GCA_025150245.1	39.6977	62.9346	33.9773
GCA_025148285.1	GCF_000018685.1	31.7217	60.325	27.1251
GCA_025148285.1	GCF_000160035.2	30.1876	58.5746	25.6167
GCA_025148285.1	GCF_000160115.1	30.4163	59.2689	26.8225
GCA_025148285.1	GCF_000173975.1	34.8496	60.7109	29.474
GCA_025148285.1	GCF_000235445.1	27.6209	57.9104	23.3193
GCA_025148285.1	GCF_000424105.1	28.9763	60.4993	25.6042
GCA_025148285.1	GCF_000732725.1	35.1797	61.5317	30.24
GCA_025148285.1	GCF_001280875.1	38.2841	63.6499	32.1795
GCA_025148285.1	GCF_001487105.1	38.7293	62.9725	33.4873
GCA_025148285.1	GCF_001754075.1	41.7385	63.4241	35.3302
GCA_025148285.1	GCF_001881565.1	36.3645	61.9465	28.7754
GCA_025148285.1	GCF_003201285.1	34.8126	62.4278	29.4056
GCA_025148285.1	GCF_003363435.1	32.8436	62.4908	28.7483
GCA_025148285.1	GCF_003589745.1	30.6614	58.6823	26.9788
GCA_025148285.1	GCF_003752155.1	32.7573	60.6241	28.3188
GCA_025148285.1	GCF_003885045.1	37.8774	63.4404	29.5104
GCA_025148285.1	GCF_004216775.1	36.6045	61.0571	31.9089
GCA_025148285.1	GCF_004340975.1	37.8192	61.8906	32.9996
GCA_025148285.1	GCF_004345005.1	36.015	62.7408	29.995
GCA_025148285.1	GCF_004346095.1	37.4042	63.4602	31.8163
GCA_025148285.1	GCF_004346165.1	35.2001	62.2114	29.6831
GCA_025148285.1	GCF_009696005.1	33.4035	60.8636	29.623
GCA_025148285.1	GCF_009696045.1	33.5356	62.0784	29.3077
GCA_025148285.1	GCF_009696065.1	41.2619	64.6715	35.4817
GCA_025148285.1	GCF_009696445.1	35.9506	60.1553	31.2553
GCA_025148285.1	GCF_009696485.1	34.4488	61.2582	27.3599
GCA_025148285.1	GCF_009830285.1	35.2274	64.5307	26.9269
GCA_025148285.1	GCF_014202115.1	38.9583	61.5689	32.4317
GCA_025148285.1	GCF_014202695.1	27.6083	57.1421	23.8842
GCA_025148285.1	GCF_014218335.1	32.5348	60.2448	27.6846
GCA_025148285.1	GCF_014467075.1	31.6795	60.4216	27.5344
GCA_025148285.1	GCF_015999265.1	29.9576	60.2993	26.4417
GCA_025148285.1	GCF_018866245.1	41.1468	63.3019	35.2128
GCA_025148285.1	GCF_019042275.1	36.5517	62.697	29.9156
GCA_025148285.1	GCF_024623325.1	33.9376	62.3772	26.7451
GCA_025148285.1	GCF_900086725.1	36.3514	62.9609	30.8735
GCA_025148285.1	GCF_900096945.1	35.5377	62.6099	29.2971
GCA_025148285.1	GCF_900105615.1	35.1451	60.7845	29.5409
GCA_025148285.1	GCF_900107245.1	29.9244	61.4199	26.6507
GCA_025148285.1	GCF_900112085.1	32.6903	60.7433	28.5138
GCA_025148285.1	GCF_900129945.1	29.6153	58.6086	25.8372
GCA_025148285.1	GCF_900141895.1	29.5279	60.8053	26.0057
GCA_025148285.1	GCF_900142165.1	37.443	62.6276	30.6746
GCA_025148285.1	GCF_900142955.1	33.8113	60.375	29.1648
GCA_025148285.1	GCF_900218035.1	32.0975	60.5371	28.6901
GCA_025148285.1	GCF_900461125.1	40.7627	63.4671	33.241
GCA_025148285.1	GCF_900604355.1	39.0447	62.9906	32.0736
GCA_025148785.1	GCF_000340375.1	48.0739	64.58	43.912
GCA_025148785.1	GCF_000702065.1	51.5959	66.2676	46.0393
GCA_025148785.1	GCF_000702165.1	52.7867	65.1844	47.8663
GCA_025148785.1	GCF_009767585.1	43.8475	63.6578	37.4882
GCA_025148965.1	GCF_000381525.1	38.4516	61.1201	35.357
GCA_025148965.1	GCF_000439105.1	59.859	68.9818	52.4401
GCA_025148965.1	GCF_001077535.1	51.6068	66.9331	45.3602
GCA_025148965.1	GCF_006861675.1	47.4747	64.5719	42.9422
GCA_025148965.1	GCF_900015215.1	55.6197	67.6043	50.1174
GCA_025148965.1	GCF_900129815.1	52.3572	67.9466	47.07
GCA_025148965.1	GCF_900129915.1	43.1722	62.549	38.6747
GCA_025148965.1	GCF_900141635.1	36.157	57.9853	31.2775
GCA_025149915.1	GCA_025150245.1	40.849	63.0895	36.1135
GCA_025149915.1	GCF_000018685.1	28.7764	59.5468	25.3372
GCA_025149915.1	GCF_000160035.2	29.0843	58.9698	26.0048
GCA_025149915.1	GCF_000160115.1	33.9829	58.7018	30.9798
GCA_025149915.1	GCF_000173975.1	40.9091	62.1839	35.8437
GCA_025149915.1	GCF_000235445.1	29.6931	57.221	25.7244
GCA_025149915.1	GCF_000424105.1	35.3122	60.0975	32.2899
GCA_025149915.1	GCF_000732725.1	30.7366	59.5974	26.9738
GCA_025149915.1	GCF_001280875.1	34.8413	61.4427	30.8013
GCA_025149915.1	GCF_001487105.1	34.9422	60.8026	30.9647
GCA_025149915.1	GCF_001754075.1	37.1283	60.1991	32.2276
GCA_025149915.1	GCF_001881565.1	26.2252	60.586	21.8828
GCA_025149915.1	GCF_003201285.1	29.5646	60.2303	26.0919
GCA_025149915.1	GCF_003363435.1	32.2581	59.5223	28.9263
GCA_025149915.1	GCF_003589745.1	30.6547	58.994	27.6568
GCA_025149915.1	GCF_003752155.1	31.7508	59.7241	27.9516
GCA_025149915.1	GCF_003885045.1	27.5041	59.7862	22.6029
GCA_025149915.1	GCF_004216775.1	33.1059	59.44	29.9882
GCA_025149915.1	GCF_004340975.1	39.7424	60.6117	35.314
GCA_025149915.1	GCF_004345005.1	33.0757	59.9523	28.0713
GCA_025149915.1	GCF_004346095.1	34.0192	60.3694	30.3656
GCA_025149915.1	GCF_004346165.1	32.4785	59.6294	28.4886
GCA_025149915.1	GCF_009696005.1	34.8242	59.1465	31.193
GCA_025149915.1	GCF_009696045.1	34.6126	60.394	30.8021
GCA_025149915.1	GCF_009696065.1	39.8117	61.2825	34.6093
GCA_025149915.1	GCF_009696445.1	31.3907	58.0613	27.7039
GCA_025149915.1	GCF_009696485.1	35.809	59.9902	29.3058
GCA_025149915.1	GCF_009830285.1	30.7024	60.8355	23.0733
GCA_025149915.1	GCF_014202115.1	34.7437	60.5842	30.058
GCA_025149915.1	GCF_014202695.1	27.385	56.7157	24.4287
GCA_025149915.1	GCF_014218335.1	28.3156	59.1012	25.0867
GCA_025149915.1	GCF_014467075.1	34.6986	61.072	30.6918
GCA_025149915.1	GCF_015999265.1	28.9583	59.2491	26.1369
GCA_025149915.1	GCF_018866245.1	34.5941	59.985	30.9516
GCA_025149915.1	GCF_019042275.1	29.5658	59.5533	24.7074
GCA_025149915.1	GCF_024623325.1	28.4932	60.15	22.3088
GCA_025149915.1	GCF_900086725.1	33.4035	60.3632	28.6438
GCA_025149915.1	GCF_900096945.1	31.5009	59.7547	27.3697
GCA_025149915.1	GCF_900105615.1	27.9778	59.7059	24.4438
GCA_025149915.1	GCF_900107245.1	35.4877	60.302	32.2694
GCA_025149915.1	GCF_900112085.1	32.3097	58.9587	29.3997
GCA_025149915.1	GCF_900129945.1	30.2308	58.0858	26.8325
GCA_025149915.1	GCF_900141895.1	32.0071	58.9142	29.2068
GCA_025149915.1	GCF_900142165.1	33.2206	60.3024	28.3435
GCA_025149915.1	GCF_900142955.1	31.2052	59.645	27.4918
GCA_025149915.1	GCF_900218035.1	34.9639	59.7033	31.8659
GCA_025149915.1	GCF_900461125.1	30.7331	59.2954	25.9065
GCA_025149915.1	GCF_900604355.1	33.8391	60.0259	28.5411
GCA_025150245.1	GCF_000018685.1	32.0203	60.6127	28.1941
GCA_025150245.1	GCF_000160035.2	33.1316	59.7769	28.9911
GCA_025150245.1	GCF_000160115.1	36.188	59.8666	32.5965
GCA_025150245.1	GCF_000173975.1	43.6111	63.6752	38.2142
GCA_025150245.1	GCF_000235445.1	34.1718	58.4705	28.9363
GCA_025150245.1	GCF_000424105.1	33.5074	61.2347	30.9001
GCA_025150245.1	GCF_000732725.1	33.6393	62.0721	29.6866
GCA_025150245.1	GCF_001280875.1	49.967	67.1982	44.0418
GCA_025150245.1	GCF_001487105.1	50.4336	67.409	45.2685
GCA_025150245.1	GCF_001754075.1	56.4645	70.8172	50.2535
GCA_025150245.1	GCF_001881565.1	31.6156	62.8921	26.1349
GCA_025150245.1	GCF_003201285.1	34.403	62.7498	30.3706
GCA_025150245.1	GCF_003363435.1	35.3357	62.7522	31.6305
GCA_025150245.1	GCF_003589745.1	34.5025	59.3888	31.3871
GCA_025150245.1	GCF_003752155.1	35.3003	61.1135	31.0068
GCA_025150245.1	GCF_003885045.1	35.9843	66.2244	30.2502
GCA_025150245.1	GCF_004216775.1	37.331	61.4231	33.8109
GCA_025150245.1	GCF_004340975.1	43.9232	62.2786	38.6475
GCA_025150245.1	GCF_004345005.1	50.5646	70.8444	43.9506
GCA_025150245.1	GCF_004346095.1	49.5574	68.0374	44.4335
GCA_025150245.1	GCF_004346165.1	44.1935	67.2765	39.2461
GCA_025150245.1	GCF_009696005.1	36.5149	60.5801	33.2127
GCA_025150245.1	GCF_009696045.1	39.7355	62.43	35.1234
GCA_025150245.1	GCF_009696065.1	47.541	64.8606	41.3193
GCA_025150245.1	GCF_009696445.1	34.813	59.498	30.5775
GCA_025150245.1	GCF_009696485.1	48.6938	68.689	39.8387
GCA_025150245.1	GCF_009830285.1	44.4545	71.6601	34.7875
GCA_025150245.1	GCF_014202115.1	39.729	61.4968	34.3717
GCA_025150245.1	GCF_014202695.1	32.5698	57.5765	28.8126
GCA_025150245.1	GCF_014218335.1	31.4126	60.7539	27.6781
GCA_025150245.1	GCF_014467075.1	36.9596	61.4884	32.9505
GCA_025150245.1	GCF_015999265.1	32.1137	60.6206	28.7748
GCA_025150245.1	GCF_018866245.1	40.2509	63.1584	35.6094
GCA_025150245.1	GCF_019042275.1	36.5329	62.9253	30.6834
GCA_025150245.1	GCF_024623325.1	31.107	62.386	25.0989
GCA_025150245.1	GCF_900086725.1	48.1423	68.1101	41.7902
GCA_025150245.1	GCF_900096945.1	34.4199	62.9643	29.6702
GCA_025150245.1	GCF_900105615.1	34.7163	61.109	30.0447
GCA_025150245.1	GCF_900107245.1	35.8407	61.6616	32.4805
GCA_025150245.1	GCF_900112085.1	35.9378	60.9001	32.082
GCA_025150245.1	GCF_900129945.1	29.9142	59.5277	26.6093
GCA_025150245.1	GCF_900141895.1	34.5306	59.8196	31.2798
GCA_025150245.1	GCF_900142165.1	47.5811	67.3324	40.9247
GCA_025150245.1	GCF_900142955.1	33.864	61.1091	29.2041
GCA_025150245.1	GCF_900218035.1	34.3717	61.1093	31.0583
GCA_025150245.1	GCF_900461125.1	39.0614	62.8411	32.4615
GCA_025150245.1	GCF_900604355.1	46.9159	66.9858	40.7062
GCA_900105895.1	GCF_000024225.1	53.719	63.8845	50.228
GCA_900105895.1	GCF_000143845.1	52.6913	65.4583	49.5503
GCA_900105895.1	GCF_001494635.1	45.1758	64.8435	42.2965
GCA_900105895.1	GCF_003416765.1	46.8759	64.4019	44.2242
GCA_900105895.1	GCF_003966955.1	48.9282	63.7064	45.8772
GCA_900105895.1	GCF_900105025.1	47.5947	65.1208	44.5039
GCA_900105895.1	GCF_900128445.1	42.6707	64.0385	40.1102
GCA_900169505.1	GCF_000023845.1	45.2087	63.8161	42.3725
GCA_900169505.1	GCF_000024265.1	68.5163	79.24	62.9766
GCA_900169505.1	GCF_000162875.1	45.385	62.3541	40.0174
GCA_900169505.1	GCF_000210055.1	50.4406	79.3152	48.41
GCA_900169505.1	GCF_000478885.1	56.6608	66.7475	50.0973
GCA_900169505.1	GCF_000814825.1	50.9947	65.7872	45.9877
GCA_900169505.1	GCF_001643775.1	45.9347	63.834	41.0722
GCA_900169505.1	GCF_002899695.1	65.2235	78.4802	57.0228
GCA_900169505.1	GCF_002899715.1	65.5326	78.4457	59.9192
GCA_900169505.1	GCF_003726035.1	65.4857	77.8003	59.6398
GCA_900169505.1	GCF_008831035.1	48.0184	69.4163	43.0622
GCA_900169505.1	GCF_900199545.1	58.9176	69.7614	53.1495
GCA_900290095.1	GCF_000024105.1	37.0755	55.7773	34.4635
GCA_900290095.1	GCF_000245755.1	31.7574	55.2818	29.5426
GCA_900290095.1	GCF_003182075.1	34.613	55.1582	31.8224
GCA_900290095.1	GCF_900120405.1	32.0857	56.6013	29.9881
GCA_900290095.1	GCF_900129925.1	31.1375	53.345	28.9434
GCA_900290095.1	GCF_900176115.1	29.0685	53.3822	26.4499
GCA_900290095.1	GCF_900232905.1	31.6954	54.4334	28.8889
GCA_900290095.1	GCF_900637905.1	31.4738	54.0176	30.1119
GCA_900635495.1	GCA_901472455.1	65.9857	80.4164	41.7186
GCA_900635495.1	GCF_000006945.2	67.8275	81.1056	56.8955
GCA_900635495.1	GCF_000025565.1	68.3054	81.3539	56.7636
GCA_900635495.1	GCF_000412335.2	67.4541	80.6101	56.931
GCA_900635495.1	GCF_000463115.2	74.3734	82.5457	63.2867
GCA_900635495.1	GCF_000463155.2	73.4619	81.4702	62.2505
GCA_900635495.1	GCF_000734965.1	68.5723	80.874	57.577
GCA_900635495.1	GCF_000735355.1	71.3045	80.7437	60.7108
GCA_900635495.1	GCF_000735365.1	67.9285	80.4867	56.4911
GCA_900635495.1	GCF_000735455.1	68.9445	80.8509	57.5691
GCA_900635495.1	GCF_000742135.1	65.4911	80.4104	53.8728
GCA_900635495.1	GCF_000759795.1	70.8885	81.495	59.8582
GCA_900635495.1	GCF_000982825.1	71.1832	81.758	60.5029
GCA_900635495.1	GCF_001484765.1	65.7314	79.6056	54.4038
GCA_900635495.1	GCF_001598855.1	64.8291	79.7297	53.4248
GCA_900635495.1	GCF_001975225.1	70.4275	80.6286	59.379
GCA_900635495.1	GCF_002915575.1	66.9803	80.4165	56.4282
GCA_900635495.1	GCF_003182475.1	66.1229	76.9645	54.6998
GCA_900635495.1	GCF_003332275.1	62.8843	73.6655	52.051
GCA_900635495.1	GCF_003697165.2	68.9878	80.9893	57.7875
GCA_900635495.1	GCF_003935895.2	69.2242	80.5325	58.7881
GCA_900635495.1	GCF_004115925.1	71.2485	81.3892	60.5495
GCA_900635495.1	GCF_005671395.1	65.0219	78.4643	54.0428
GCA_900635495.1	GCF_009711095.1	65.6304	79.8541	55.1025
GCA_900635495.1	GCF_011064845.1	70.4428	81.214	59.1944
GCA_900635495.1	GCF_016415625.1	65.1086	78.7807	54.9739
GCA_900635495.1	GCF_019797845.1	56.8092	72.7887	47.0043
GCA_900635495.1	GCF_900087055.1	48.2445	68.1616	40.7269
GCA_901472455.1	GCF_000006945.2	60.9654	84.1073	39.2294
GCA_901472455.1	GCF_000025565.1	69.717	87.327	44.5418
GCA_901472455.1	GCF_000412335.2	63.5128	80.1241	40.6651
GCA_901472455.1	GCF_000463115.2	68.9182	81.0691	44.0491
GCA_901472455.1	GCF_000463155.2	66.9896	80.9512	42.9324
GCA_901472455.1	GCF_000734965.1	63.1245	83.4786	40.695
GCA_901472455.1	GCF_000735355.1	68.2441	80.1804	43.7243
GCA_901472455.1	GCF_000735365.1	67.8164	83.7577	43.7441
GCA_901472455.1	GCF_000735455.1	63.9129	83.8308	40.7465
GCA_901472455.1	GCF_000742135.1	64.5473	82.7829	41.1891
GCA_901472455.1	GCF_000759795.1	67.645	83.8317	43.3766
GCA_901472455.1	GCF_000982825.1	66.0456	80.6086	41.6534
GCA_901472455.1	GCF_001484765.1	59.9016	79.1158	38.0691
GCA_901472455.1	GCF_001598855.1	61.9634	81.6518	38.9317
GCA_901472455.1	GCF_001975225.1	66.4676	82.3156	42.7476
GCA_901472455.1	GCF_002915575.1	63.8863	82.9845	41.072
GCA_901472455.1	GCF_003182475.1	60.3805	76.8926	38.1049
GCA_901472455.1	GCF_003332275.1	55.7704	73.3975	35.2839
GCA_901472455.1	GCF_003697165.2	61.7112	83.7431	39.6406
GCA_901472455.1	GCF_003935895.2	67.9894	83.1296	43.9249
GCA_901472455.1	GCF_004115925.1	72.0621	87.9367	47.1186
GCA_901472455.1	GCF_005671395.1	60.9105	77.4522	39.1809
GCA_901472455.1	GCF_009711095.1	57.9684	82.2974	36.9074
GCA_901472455.1	GCF_011064845.1	65.3439	84.5679	41.7936
GCA_901472455.1	GCF_016415625.1	60.5809	77.9545	39.1244
GCA_901472455.1	GCF_019797845.1	51.3185	72.3243	32.2665
GCA_901472455.1	GCF_900087055.1	41.1245	67.5254	26.5779
GCF_000006945.2	GCF_000025565.1	65.0208	84.606	59.8374
GCF_000006945.2	GCF_000412335.2	64.1297	80.4968	60.5072
GCF_000006945.2	GCF_000463115.2	66.9126	81.6069	63.1436
GCF_000006945.2	GCF_000463155.2	67.5358	81.0877	63.7296
GCF_000006945.2	GCF_000734965.1	65.8382	83.9566	61.532
GCF_000006945.2	GCF_000735355.1	67.7038	80.0437	63.8483
GCF_000006945.2	GCF_000735365.1	66.9015	83.8433	61.6071
GCF_000006945.2	GCF_000735455.1	70.1241	83.1885	65.6684
GCF_000006945.2	GCF_000742135.1	66.2547	83.5507	61.1162
GCF_000006945.2	GCF_000759795.1	64.5095	84.2523	60.6915
GCF_000006945.2	GCF_000982825.1	64.63	81.1585	59.9188
GCF_000006945.2	GCF_001484765.1	66.0934	79.4389	60.7691
GCF_000006945.2	GCF_001598855.1	63.8076	81.8203	58.401
GCF_000006945.2	GCF_001975225.1	66.3108	82.6813	61.7531
GCF_000006945.2	GCF_002915575.1	64.9274	83.5498	60.3447
GCF_000006945.2	GCF_003182475.1	61.2843	77.5194	56.6607
GCF_000006945.2	GCF_003332275.1	58.5615	73.4687	54.1581
GCF_000006945.2	GCF_003697165.2	72.9296	87.1125	68.5659
GCF_000006945.2	GCF_003935895.2	65.8461	83.0091	62.1977
GCF_000006945.2	GCF_004115925.1	69.0598	84.5005	65.1956
GCF_000006945.2	GCF_005671395.1	62.6028	78.4529	58.1504
GCF_000006945.2	GCF_009711095.1	66.1821	85.4881	61.8484
GCF_000006945.2	GCF_011064845.1	73.7581	88.9496	70.0043
GCF_000006945.2	GCF_016415625.1	63.3601	78.6605	59.4412
GCF_000006945.2	GCF_019797845.1	54.5542	72.5603	49.5195
GCF_000006945.2	GCF_900087055.1	47.9423	67.5586	45.3011
GCF_000006985.1	GCF_000020465.1	67.656	68.0662	65.0449
GCF_000006985.1	GCF_000020625.1	65.7253	65.7126	63.2129
GCF_000007145.1	GCF_000422305.1	52.4809	68.4575	50.1093
GCF_000007145.1	GCF_000429065.1	47.5385	63.0699	44.2574
GCF_000007145.1	GCF_000743535.1	46.3948	64.8221	44.5271
GCF_000007145.1	GCF_004346265.1	50.2409	67.7479	47.6305
GCF_000007145.1	GCF_011801475.1	43.7912	72.7732	41.8653
GCF_000007145.1	GCF_014202435.1	58.5691	71.299	55.6242
GCF_000007145.1	GCF_014202935.1	47.5955	65.5176	45.3089
GCF_000007145.1	GCF_014841215.1	39.3167	61.6339	36.5515
GCF_000007145.1	GCF_018122625.2	57.4638	64.0838	53.7678
GCF_000007145.1	GCF_900106525.1	50.3757	66.8935	46.4937
GCF_000007145.1	GCF_900186865.1	59.5147	72.5443	56.2748
GCF_000007305.1	GCF_000966265.1	65.3639	69.11	60.5057
GCF_000007305.1	GCF_002214365.1	69.4057	68.8934	65.5499
GCF_000007705.1	GCF_000422925.1	55.8891	68.5609	50.8665
GCF_000007705.1	GCF_003202035.1	61.0906	74.1978	56.7287
GCF_000007705.1	GCF_003633895.1	58.8181	70.168	54.7656
GCF_000007705.1	GCF_900177275.1	57.4494	72.1003	52.0532
GCF_000008485.1	GCF_000953635.1	59.3421	68.5627	56.3464
GCF_000008565.1	GCF_014202645.1	51.5609	61.072	46.219
GCF_000008665.1	GCF_000025505.1	57.3578	63.5165	51.9087
GCF_000008665.1	GCF_001006045.1	60.646	63.4408	55.8894
GCF_000009045.1	GCF_001591625.1	50.0114	65.8803	44.1488
GCF_000010305.1	GCF_000522985.1	42.6631	61.0428	36.9998
GCF_000010525.1	GCF_003367395.1	47.1969	61.917	39.8897
GCF_000010525.1	GCF_004339465.1	52.229	65.0951	46.0679
GCF_000010785.1	GCF_000512735.1	75.9469	68.3912	73.5945
GCF_000010785.1	GCF_003664005.1	67.4461	63.932	65.4718
GCF_000012125.1	GCF_902807005.1	68.9168	60.5512	67.7824
GCF_000012285.1	GCF_003967175.1	51.9164	55.9491	47.7738
GCF_000012285.1	GCF_008326425.1	55.6652	57.312	52.1844
GCF_000012285.1	GCF_009729035.1	66.9378	65.8151	64.1964
GCF_000012285.1	GCF_009729055.1	65.4572	64.8641	62.0612
GCF_000012285.1	GCF_009729545.1	61.9425	60.6994	58.0673
GCF_000012285.1	GCF_900079115.1	62.423	61.7575	57.6964
GCF_000012545.1	GCF_000024185.1	48.0139	56.6572	43.3108
GCF_000012545.1	GCF_001316325.1	43.0086	57.9198	27.6496
GCF_000012845.1	GCF_001006485.1	43.7874	67.2939	40.5556
GCF_000012925.1	GCF_000016745.1	60.1105	69.512	53.7948
GCF_000012925.1	GCF_004117875.1	58.758	66.3938	51.5359
GCF_000012925.1	GCF_016458275.1	54.5149	66.0785	46.9088
GCF_000013085.1	GCF_000284415.1	60.2997	67.7718	53.1054
GCF_000013085.1	GCF_000381985.1	48.5955	60.9654	43.9031
GCF_000013085.1	GCF_001611975.1	42.0729	59.9983	38.879
GCF_000013085.1	GCF_014861485.1	46.579	62.9083	43.049
GCF_000013085.1	GCF_900100455.1	51.0837	60.7251	46.6962
GCF_000013085.1	GCF_900101965.1	50.0789	62.1557	45.4319
GCF_000013665.1	GCF_000305785.2	43.8847	60.921	41.854
GCF_000013665.1	GCF_000377745.1	46.7466	61.7646	43.9443
GCF_000013665.1	GCF_000379165.1	51.1899	64.3678	47.6044
GCF_000013665.1	GCF_001292705.1	44.3694	62.5082	42.3171
GCF_000013665.1	GCF_002157225.2	39.2463	63.237	36.4849
GCF_000013665.1	GCF_002312815.1	47.4276	62.5439	45.0583
GCF_000013665.1	GCF_003762925.1	47.3577	61.8055	44.2654
GCF_000013665.1	GCF_007004655.1	38.0517	61.7122	35.1856
GCF_000013665.1	GCF_011602085.1	35.3167	61.7939	33.4099
GCF_000013665.1	GCF_011683955.1	30.9262	61.873	28.2945
GCF_000013665.1	GCF_021234875.1	38.1628	61.2614	36.3548
GCF_000013665.1	GCF_021290925.1	38.3313	60.9284	36.2461
GCF_000014145.1	GCF_000426725.1	45.3125	60.2411	41.8388
GCF_000014285.2	GCF_000193495.2	46.6598	61.0793	44.4522
GCF_000014285.2	GCF_000231445.1	40.9372	58.5533	39.9658
GCF_000014285.2	GCF_000378165.1	40.8634	59.4654	39.6226
GCF_000014285.2	GCF_000687875.1	47.6594	61.0124	45.3597
GCF_000014285.2	GCF_000745835.1	34.6052	61.4155	29.7587
GCF_000014285.2	GCF_000963885.1	43.6296	60.8034	41.2214
GCF_000014285.2	GCF_000964365.1	44.7142	65.7099	37.0646
GCF_000014285.2	GCF_000964405.1	44.3109	61.7205	41.404
GCF_000014285.2	GCF_001547995.1	46.3953	59.9637	44.8674
GCF_000014285.2	GCF_001571345.1	44.1519	61.8148	40.9789
GCF_000014285.2	GCF_001598495.1	44.8855	60.1484	43.3024
GCF_000014285.2	GCF_001787335.1	43.0113	60.6189	40.6614
GCF_000014285.2	GCF_002003665.1	43.9504	59.5035	42.8739
GCF_000014285.2	GCF_002005465.1	43.5343	60.5866	41.2419
GCF_000014285.2	GCF_002937115.1	34.9721	63.8456	31.7114
GCF_000014285.2	GCF_003253705.1	38.0819	60.9563	35.0203
GCF_000014285.2	GCF_003350405.1	46.3339	62.377	43.5254
GCF_000014285.2	GCF_003352165.1	45.6017	64.6963	42.9124
GCF_000014285.2	GCF_004346035.1	44.2789	60.7395	41.3816
GCF_000014285.2	GCF_004353985.1	34.1873	61.3741	29.7845
GCF_000014285.2	GCF_004761865.1	39.8592	62.6999	37.0647
GCF_000014285.2	GCF_005844085.1	44.4085	62.5352	40.9071
GCF_000014285.2	GCF_006539685.1	45.3579	60.2536	43.6685
GCF_000014285.2	GCF_006542355.1	46.099	59.9741	45.1395
GCF_000014285.2	GCF_006542375.1	42.6381	59.2411	41.6259
GCF_000014285.2	GCF_006542395.2	36.7819	57.7911	36.1486
GCF_000014285.2	GCF_009900765.1	39.8652	60.8264	36.8068
GCF_000014285.2	GCF_013201075.1	39.1085	62.1086	35.176
GCF_000014285.2	GCF_014192375.1	47.083	62.417	44.8952
GCF_000014285.2	GCF_014283215.1	34.6703	61.5701	30.8241
GCF_000014285.2	GCF_014644455.1	38.0994	62.8315	35.2719
GCF_000014285.2	GCF_014672835.1	43.6073	59.3436	41.649
GCF_000014285.2	GCF_017311575.1	41.0706	61.1127	38.7036
GCF_000014285.2	GCF_023078375.1	44.8137	61.3774	40.2148
GCF_000014285.2	GCF_900114315.1	33.1189	61.5142	30.049
GCF_000014285.2	GCF_937425535.1	37.4147	64.7074	33.0799
GCF_000014445.1	GCF_000260415.1	41.0202	56.5767	35.6049
GCF_000014445.1	GCF_000372485.1	48.6811	58.2977	42.2113
GCF_000014445.1	GCF_000428925.1	38.6326	57.6618	33.7135
GCF_000014445.1	GCF_000829055.1	35.804	56.2387	31.8374
GCF_000014445.1	GCF_000970795.1	35.6024	54.984	32.4596
GCF_000014445.1	GCF_001281265.1	42.933	56.1911	39.2567
GCF_000014445.1	GCF_001433855.1	40.1435	56.9917	35.4717
GCF_000014445.1	GCF_001433875.1	34.9754	54.1839	29.7297
GCF_000014445.1	GCF_001434095.1	40.3852	55.6235	36.4541
GCF_000014445.1	GCF_001434695.1	42.6495	57.0463	38.523
GCF_000014445.1	GCF_001435585.1	32.8119	55.5429	28.5823
GCF_000014445.1	GCF_001435835.1	37.922	56.2495	33.8414
GCF_000014445.1	GCF_001435955.1	40.9947	57.0729	36.9802
GCF_000014445.1	GCF_001436295.1	44.008	57.1813	39.002
GCF_000014445.1	GCF_001436375.1	37.2261	55.3657	32.6993
GCF_000014445.1	GCF_001436395.1	41.4813	57.1715	36.4822
GCF_000014445.1	GCF_001436605.1	36.5291	55.8875	33.1734
GCF_000014445.1	GCF_001437255.1	40.5191	56.4638	35.052
GCF_000014445.1	GCF_001437355.1	48.3743	59.2261	43.5841
GCF_000014445.1	GCF_001438695.1	50.3802	64.6761	46.3239
GCF_000014445.1	GCF_001936335.1	35.816	56.0174	31.5703
GCF_000014445.1	GCF_002370355.1	42.1665	56.2048	37.0924
GCF_000014445.1	GCF_002706425.1	40.678	55.9851	35.6608
GCF_000014445.1	GCF_002849895.1	36.7427	55.3016	32.0562
GCF_000014445.1	GCF_003096575.1	58.7569	67.7714	54.7826
GCF_000014445.1	GCF_004359375.1	33.649	53.3374	29.9723
GCF_000014445.1	GCF_013394085.1	45.3983	56.2671	39.846
GCF_000014445.1	GCF_014131735.1	41.2949	57.2187	35.8443
GCF_000014445.1	GCF_018314255.1	41.9775	56.4998	37.0337
GCF_000014445.1	GCF_918814755.1	47.2997	59.3984	42.3419
GCF_000014725.1	GCF_900129805.1	56.2526	64.4715	51.9235
GCF_000014805.1	GCF_000023065.1	48.6556	66.2068	44.5345
GCF_000014805.1	GCF_002237365.1	52.7788	66.3653	47.1301
GCF_000014805.1	GCF_002242685.1	51.2748	65.5263	47.006
GCF_000014805.1	GCF_003072645.1	44.69	62.9724	38.8816
GCF_000014805.1	GCF_016907015.1	51.2389	65.8667	47.4134
GCF_000014865.1	GCF_002109495.1	56.6249	61.8535	46.5077
GCF_000015145.1	GCF_000223395.1	48.0724	59.4801	44.6429
GCF_000015145.1	GCF_001462395.1	69.3732	66.9158	65.2385
GCF_000015205.1	GCF_000253055.1	66.8308	62.7764	60.3436
GCF_000015945.1	GCF_000092185.1	53.8061	58.8323	51.774
GCF_000015945.1	GCF_000186365.1	54.0237	59.1431	51.6129
GCF_000015945.1	GCF_000264495.1	52.2078	59.042	50.2786
GCF_000016745.1	GCF_004117875.1	57.3645	68.4074	50.6057
GCF_000016745.1	GCF_016458275.1	54.6754	67.88	47.0859
GCF_000017165.1	GCF_000376965.1	73.3333	68.5049	68.149
GCF_000017545.1	GCF_003351105.1	66.3127	61.8479	62.6646
GCF_000017565.1	GCF_000739695.1	64.0989	65.8793	60.9335
GCF_000018465.1	GCF_000220175.1	77.5568	76.0434	74.6316
GCF_000018685.1	GCF_000160035.2	29.943	59.1453	26.4576
GCF_000018685.1	GCF_000160115.1	27.4925	57.7377	24.7811
GCF_000018685.1	GCF_000173975.1	31.5699	59.1533	27.2034
GCF_000018685.1	GCF_000235445.1	24.5464	57.3397	21.6834
GCF_000018685.1	GCF_000424105.1	30.4702	59.4772	27.4066
GCF_000018685.1	GCF_000732725.1	38.3416	60.6789	33.4012
GCF_000018685.1	GCF_001280875.1	33.7959	59.9605	29.7098
GCF_000018685.1	GCF_001487105.1	34.8126	60.5541	30.4391
GCF_000018685.1	GCF_001754075.1	31.602	60.03	27.8793
GCF_000018685.1	GCF_001881565.1	33.2544	59.6474	26.9076
GCF_000018685.1	GCF_003201285.1	38.5728	62.0256	33.6188
GCF_000018685.1	GCF_003363435.1	35.8493	61.1632	31.494
GCF_000018685.1	GCF_003589745.1	29.8951	58.4963	26.3932
GCF_000018685.1	GCF_003752155.1	45.5371	63.9278	39.9693
GCF_000018685.1	GCF_003885045.1	27.7083	59.7291	22.7828
GCF_000018685.1	GCF_004216775.1	35.9474	60.7542	32.0152
GCF_000018685.1	GCF_004340975.1	34.0089	60.6337	30.1842
GCF_000018685.1	GCF_004345005.1	32.0719	60.301	27.3801
GCF_000018685.1	GCF_004346095.1	33.9511	61.0773	29.6358
GCF_000018685.1	GCF_004346165.1	35.8799	60.5777	31.139
GCF_000018685.1	GCF_009696005.1	28.5911	58.556	25.3142
GCF_000018685.1	GCF_009696045.1	39.4786	63.5206	35.3174
GCF_000018685.1	GCF_009696065.1	33.4136	60.6935	29.2288
GCF_000018685.1	GCF_009696445.1	27.2374	57.3867	23.4607
GCF_000018685.1	GCF_009696485.1	32.0614	60.3056	25.7817
GCF_000018685.1	GCF_009830285.1	26.0935	59.912	21.255
GCF_000018685.1	GCF_014202115.1	32.7482	60.3619	28.3625
GCF_000018685.1	GCF_014202695.1	25.0465	56.4717	21.8204
GCF_000018685.1	GCF_014218335.1	45.9494	63.6007	40.7531
GCF_000018685.1	GCF_014467075.1	30.856	59.2938	27.6025
GCF_000018685.1	GCF_015999265.1	43.8255	63.6547	39.1195
GCF_000018685.1	GCF_018866245.1	36.7678	60.3117	32.1507
GCF_000018685.1	GCF_019042275.1	34.6363	60.9583	29.4748
GCF_000018685.1	GCF_024623325.1	28.3432	59.1405	24.1484
GCF_000018685.1	GCF_900086725.1	32.7723	60.1194	28.6275
GCF_000018685.1	GCF_900096945.1	36.302	62.1498	30.8461
GCF_000018685.1	GCF_900105615.1	41.8868	62.2167	35.6598
GCF_000018685.1	GCF_900107245.1	29.8955	59.6183	26.5938
GCF_000018685.1	GCF_900112085.1	30.1528	59.4316	26.5847
GCF_000018685.1	GCF_900129945.1	29.0756	56.8432	25.2022
GCF_000018685.1	GCF_900141895.1	32.0839	60.6967	28.6021
GCF_000018685.1	GCF_900142165.1	30.872	60.748	26.3423
GCF_000018685.1	GCF_900142955.1	46.4816	63.87	40.7814
GCF_000018685.1	GCF_900218035.1	30.7557	58.3291	27.2423
GCF_000018685.1	GCF_900461125.1	32.9307	60.0306	27.4453
GCF_000018685.1	GCF_900604355.1	32.7677	60.3037	28.0209
GCF_000018785.1	GCF_016865445.1	47.2319	57.9598	45.0016
GCF_000018785.1	GCF_900660745.1	48.3333	58.4829	45.1056
GCF_000018885.1	GCF_000023205.1	45.6671	61.1859	38.4977
GCF_000018885.1	GCF_000164695.2	34.243	60.1541	31.4132
GCF_000018885.1	GCF_000238915.1	49.3125	68.3268	41.7272
GCF_000018885.1	GCF_000376245.1	60.2286	70.8294	52.931
GCF_000018885.1	GCF_000420805.1	36.9128	58.4905	33.2281
GCF_000018885.1	GCF_000688395.1	53.2797	63.6207	48.076
GCF_000018885.1	GCF_001968835.1	48.0602	64.5042	42
GCF_000018885.1	GCF_003386075.1	42.4709	61.8193	37.6071
GCF_000018885.1	GCF_003640665.1	46.0174	61.5244	41.0097
GCF_000018885.1	GCF_003703835.1	39.7727	59.2917	33.526
GCF_000018885.1	GCF_003946885.1	52.0281	68.246	44.8854
GCF_000018885.1	GCF_004217565.1	47.2218	63.3922	42.0078
GCF_000018885.1	GCF_006094695.1	45.2565	62.0069	36.8794
GCF_000018885.1	GCF_006538985.1	52.812	67.7851	45.9412
GCF_000018885.1	GCF_006716305.1	37.5282	58.6596	33.5357
GCF_000018885.1	GCF_008580665.1	46.8431	65.595	41.8116
GCF_000018885.1	GCF_013408295.1	67.1453	75.69	60.0722
GCF_000018885.1	GCF_014201135.1	47.8352	63.2551	40.5854
GCF_000018885.1	GCF_014647495.1	43.881	61.7284	38.5566
GCF_000018885.1	GCF_016907775.1	41.5479	60.8306	35.1801
GCF_000019845.1	GCF_000385335.1	53.4004	67.1058	50.0318
GCF_000019845.1	GCF_004135935.1	50.562	65.2191	47.3922
GCF_000019845.1	GCF_900187365.1	42.5612	62.0625	38.4231
GCF_000019965.1	GCF_000171235.2	32.6689	64.454	29.5536
GCF_000019965.1	GCF_001580015.1	36.5077	65.1183	34.8572
GCF_000019965.1	GCF_001746835.1	51.6758	63.6179	47.6919
GCF_000019965.1	GCF_002310495.1	49.1708	64.7686	45.1458
GCF_000019965.1	GCF_003096195.1	35.4129	64.374	33.0653
GCF_000019965.1	GCF_007559335.1	41.9711	65.0026	39.2537
GCF_000020365.1	GCF_000233695.2	45.7999	61.32	39.3915
GCF_000020365.1	GCF_000307105.1	47.0588	63.1779	40.0292
GCF_000020365.1	GCF_000420085.1	50.9428	62.5554	44.026
GCF_000020365.1	GCF_000421285.1	47.4312	62.1654	40.4823
GCF_000020465.1	GCF_000020625.1	66.7608	66.5869	63.1111
GCF_000021565.1	GCF_000619805.1	65.6375	65.0186	63.535
GCF_000021565.1	GCF_003688665.1	70.9003	67.8967	68.4169
GCF_000022565.1	GCF_000265425.1	46.0443	59.5397	40.7172
GCF_000022565.1	GCF_000688455.1	61.7067	66.7603	58.8017
GCF_000022565.1	GCF_001006305.1	53.6599	66.4553	48.8827
GCF_000022565.1	GCF_001449115.1	49.219	61.9239	46.112
GCF_000022565.1	GCF_003330725.1	45.0292	64.0472	39.153
GCF_000022565.1	GCF_003428625.2	58.945	67.6712	55.4227
GCF_000022565.1	GCF_004217555.1	41.8463	61.1531	36.8653
GCF_000022565.1	GCF_004339725.1	64.0568	66.6686	60.4027
GCF_000022565.1	GCF_014274465.1	50.7963	66.1362	46.9079
GCF_000022565.1	GCF_900108185.1	47.6449	59.3977	43.2308
GCF_000023065.1	GCF_002237365.1	45.5897	65.0537	40.9162
GCF_000023065.1	GCF_002242685.1	42.8742	64.6154	39.2752
GCF_000023065.1	GCF_003072645.1	37.3646	62.6372	32.1179
GCF_000023065.1	GCF_016907015.1	45.209	64.509	41.5172
GCF_000023105.1	GCF_002563925.1	49.297	64.2117	45.5682
GCF_000023105.1	GCF_003751805.1	50.1116	63.8733	45.4891
GCF_000023105.1	GCF_006351005.1	51.8912	65.6385	47.2417
GCF_000023125.1	GCF_000166395.1	37.6471	58.4279	34.4731
GCF_000023125.1	GCF_000218895.1	48.0196	62.4793	43.0628
GCF_000023125.1	GCF_000296815.2	46.7633	61.598	41.3943
GCF_000023125.1	GCF_000331105.1	43.358	60.9081	38.8336
GCF_000023125.1	GCF_000427405.1	42.9653	60.3365	38.7453
GCF_000023125.1	GCF_001306455.1	37.8883	58.2987	35.1746
GCF_000023125.1	GCF_001870735.1	46.0338	61.831	40.5401
GCF_000023125.1	GCF_003258705.1	38.788	58.1385	35.2095
GCF_000023125.1	GCF_014651615.1	52.901	66.3115	48.3672
GCF_000023125.1	GCF_017355935.1	53.0314	67.7955	48.1282
GCF_000023125.1	GCF_900115665.1	45.0781	60.1664	40.1066
GCF_000023205.1	GCF_000164695.2	39.3243	59.5061	37.7723
GCF_000023205.1	GCF_000238915.1	43.0997	61.1961	38.1731
GCF_000023205.1	GCF_000376245.1	51.504	61.3302	46.5759
GCF_000023205.1	GCF_000420805.1	52.7624	60.9656	50.0205
GCF_000023205.1	GCF_000688395.1	51.245	60.9371	48.33
GCF_000023205.1	GCF_001968835.1	51.472	61.5823	47.4361
GCF_000023205.1	GCF_003386075.1	62.7579	66.0843	58.196
GCF_000023205.1	GCF_003640665.1	51.5921	61.2308	49.1136
GCF_000023205.1	GCF_003703835.1	55.8179	62.0423	51.5068
GCF_000023205.1	GCF_003946885.1	44.3369	61.546	39.9873
GCF_000023205.1	GCF_004217565.1	51.1812	61.9325	47.9755
GCF_000023205.1	GCF_006094695.1	52.6809	61.2563	46.5077
GCF_000023205.1	GCF_006538985.1	45.1005	61.1017	41.197
GCF_000023205.1	GCF_006716305.1	53.4086	61.402	49.8185
GCF_000023205.1	GCF_008580665.1	53.5236	63.1489	48.5889
GCF_000023205.1	GCF_013408295.1	46.477	61.315	44.0749
GCF_000023205.1	GCF_014201135.1	57.1111	61.8127	53.2362
GCF_000023205.1	GCF_014647495.1	49.3127	60.7055	45.5748
GCF_000023205.1	GCF_016907775.1	50.6158	61.0436	47.0452
GCF_000023245.1	GCF_000023865.1	44.3384	65.0222	38.3178
GCF_000023245.1	GCF_000379465.1	39.6632	62.3223	31.96
GCF_000023245.1	GCF_000379625.1	37.9605	60.758	31.1648
GCF_000023245.1	GCF_000427825.1	41.9507	63.9748	36.1099
GCF_000023245.1	GCF_000429185.2	48.2023	64.4277	40.3234
GCF_000023245.1	GCF_000478275.1	50.1801	63.815	40.8153
GCF_000023245.1	GCF_000719115.1	56.5473	68.3718	48.4833
GCF_000023245.1	GCF_000719975.1	45.2822	64.1782	38.8346
GCF_000023245.1	GCF_003002815.1	60.2154	70.3752	50.2765
GCF_000023245.1	GCF_004216555.1	47.07	64.8024	39.6009
GCF_000023245.1	GCF_004340875.1	44.6836	64.0813	37.6304
GCF_000023245.1	GCF_004345645.1	43.9107	64.3876	34.7703
GCF_000023245.1	GCF_004362825.1	47.3471	64.2635	39.1557
GCF_000023245.1	GCF_004364325.1	49.5306	63.7352	39.161
GCF_000023245.1	GCF_005405885.1	46.6641	67.9542	38.5828
GCF_000023245.1	GCF_008386585.1	51.0371	68.0142	41.4978
GCF_000023245.1	GCF_008630535.1	47.4271	64.2318	38.7393
GCF_000023245.1	GCF_009664835.1	43.561	64.4419	37.6867
GCF_000023245.1	GCF_014137975.1	42.2275	63.549	35.367
GCF_000023245.1	GCF_014204915.1	50.1055	64.6059	40.9227
GCF_000023245.1	GCF_014645795.1	44.28	66.3754	37.6736
GCF_000023245.1	GCF_016464705.1	46.7602	64.7482	38.4369
GCF_000023245.1	GCF_024171785.1	54.9007	66.936	44.7135
GCF_000023245.1	GCF_900103775.1	49.7001	64.9746	41.002
GCF_000023245.1	GCF_900129375.1	49.379	65.9149	41.5715
GCF_000023245.1	GCF_900142365.1	39.4942	61.9763	32.6117
GCF_000023245.1	GCF_900176515.1	47.9641	64.0939	37.5888
GCF_000023245.1	GCF_900188115.1	38.8006	63.4322	32.9718
GCF_000023265.1	GCF_000949255.1	53.5553	59.7636	51.7345
GCF_000023265.1	GCF_000949295.1	34.9358	55.1493	31.6217
GCF_000023265.1	GCF_900128965.1	49.7296	56.6252	46.7657
GCF_000023285.1	GCF_000023465.1	31.1461	61.6523	29.4249
GCF_000023285.1	GCF_000024125.1	36.175	61.174	35.1122
GCF_000023285.1	GCF_000153485.2	31.445	59.9037	30.4326
GCF_000023285.1	GCF_000154725.1	30.3966	62.7593	28.9759
GCF_000023285.1	GCF_000190595.1	37.3542	62.5211	35.9497
GCF_000023285.1	GCF_000196315.1	39.4245	61.7806	38.2787
GCF_000023285.1	GCF_000220525.1	33.8285	60.5541	32.6942
GCF_000023285.1	GCF_000224085.1	35.7055	62.4696	34.3019
GCF_000023285.1	GCF_000243235.1	35.3374	61.7454	33.9223
GCF_000023285.1	GCF_000260115.1	34.3735	63.4153	32.3711
GCF_000023285.1	GCF_000260835.1	43.174	65.1234	42.0967
GCF_000023285.1	GCF_000348685.1	40.1359	62.4739	38.9077
GCF_000023285.1	GCF_000382125.1	34.4591	62.136	33.5223
GCF_000023285.1	GCF_000422365.1	40.0614	62.7135	38.5685
GCF_000023285.1	GCF_000423065.1	36.8255	61.6222	35.725
GCF_000023285.1	GCF_000424985.1	34.2943	62.3929	33.2885
GCF_000023285.1	GCF_000425305.1	33.9772	61.8891	32.4334
GCF_000023285.1	GCF_000425645.1	41.1438	62.5393	39.623
GCF_000023285.1	GCF_000430665.1	33.0159	61.9249	31.3886
GCF_000023285.1	GCF_000518485.1	37.4905	62.002	36.129
GCF_000023285.1	GCF_000733475.1	42.5794	62.7056	41.5764
GCF_000023285.1	GCF_000746845.1	37.3492	62.2929	36.1268
GCF_000023285.1	GCF_000757385.1	36.3874	62.3547	34.8651
GCF_000023285.1	GCF_000941055.1	38.3657	62.7286	36.9467
GCF_000023285.1	GCF_000973105.1	31.9376	62.036	30.6001
GCF_000023285.1	GCF_001439665.1	36.2581	61.7693	34.4746
GCF_000023285.1	GCF_001637325.1	37.102	61.8529	36.0046
GCF_000023285.1	GCF_001653755.1	37.7638	61.6459	36.3493
GCF_000023285.1	GCF_001678675.1	34.151	61.5134	32.628
GCF_000023285.1	GCF_001761325.1	36.0429	61.2382	34.8226
GCF_000023285.1	GCF_002072105.2	37.2955	62.3442	36.2066
GCF_000023285.1	GCF_002806995.1	37.9556	62.5649	36.5101
GCF_000023285.1	GCF_002895005.1	40.1328	62.4963	38.9157
GCF_000023285.1	GCF_002943715.1	30.9313	60.8439	28.2304
GCF_000023285.1	GCF_002943755.1	36.2473	61.6652	34.5321
GCF_000023285.1	GCF_002954325.1	36.4149	61.2715	34.1003
GCF_000023285.1	GCF_002954355.1	37.1159	60.654	34.7879
GCF_000023285.1	GCF_002966125.1	37.2382	62.0665	36.0843
GCF_000023285.1	GCF_002973595.1	36.151	62.2894	34.2475
GCF_000023285.1	GCF_003008425.1	40.0332	61.9477	38.8177
GCF_000023285.1	GCF_003253545.1	38.6957	61.6252	37.5197
GCF_000023285.1	GCF_003337215.1	40.7731	62.6615	39.2238
GCF_000023285.1	GCF_003353425.1	36.6992	62.0875	35.7664
GCF_000023285.1	GCF_003386195.1	37.4105	62.554	36.0093
GCF_000023285.1	GCF_003413745.1	37.4013	61.7844	36.493
GCF_000023285.1	GCF_003610635.1	37.8335	62.8472	36.9982
GCF_000023285.1	GCF_003626755.1	28.8307	61.8457	27.4328
GCF_000023285.1	GCF_003813905.1	37.6866	61.1048	36.0571
GCF_000023285.1	GCF_004362865.1	38.3864	62.2462	37.2683
GCF_000023285.1	GCF_004799345.1	38.1061	63.4006	36.4394
GCF_000023285.1	GCF_005047595.1	36.222	62.9856	34.8846
GCF_000023285.1	GCF_005943945.1	32.7434	61.6326	31.6912
GCF_000023285.1	GCF_006494535.1	37.0495	61.9626	35.7598
GCF_000023285.1	GCF_006974145.1	34.0552	61.8881	32.4671
GCF_000023285.1	GCF_007997155.1	35.3625	61.6497	34.2758
GCF_000023285.1	GCF_008367235.1	32.1373	61.8572	31.0838
GCF_000023285.1	GCF_009014635.1	37.0847	61.3255	36.1409
GCF_000023285.1	GCF_009193215.1	36.2208	60.6636	35.1535
GCF_000023285.1	GCF_009371985.2	32.9442	61.8944	31.946
GCF_000023285.1	GCF_009901585.1	31.5445	62.1262	30.394
GCF_000023285.1	GCF_010671565.1	33.5675	62.3627	32.4464
GCF_000023285.1	GCF_010671595.1	37.2402	62.2747	36.1632
GCF_000023285.1	GCF_010671605.1	33.7876	63.6952	32.3495
GCF_000023285.1	GCF_011927795.1	35.1822	62.7764	34.0357
GCF_000023285.1	GCF_013402795.1	34.055	62.3978	33.2986
GCF_000023285.1	GCF_014295415.1	38.6906	62.1961	37.5229
GCF_000023285.1	GCF_014596935.1	36.6078	62.7474	34.8528
GCF_000023285.1	GCF_014640155.1	39.4822	62.2596	38.541
GCF_000023285.1	GCF_014641635.1	38.2556	62.8655	37.2102
GCF_000023285.1	GCF_014646655.1	37.4146	62.2437	35.7207
GCF_000023285.1	GCF_014646675.1	37.6012	61.044	35.7812
GCF_000023285.1	GCF_014855495.1	34.6942	61.8829	33.8292
GCF_000023285.1	GCF_015476115.1	34.7074	61.7557	33.5556
GCF_000023285.1	GCF_015767265.1	32.5688	61.3362	31.3994
GCF_000023285.1	GCF_016827595.1	36.5913	61.7162	35.3649
GCF_000023285.1	GCF_017814435.1	34.964	62.357	33.1834
GCF_000023285.1	GCF_019312585.1	38.5574	62.6116	37.3523
GCF_000023285.1	GCF_021728415.1	37.9236	62.6211	36.7866
GCF_000023285.1	GCF_022662195.1	34.753	62.7742	33.2522
GCF_000023285.1	GCF_022807975.1	36.0714	63.4642	34.5038
GCF_000023285.1	GCF_023721415.1	38.311	63.7453	36.9305
GCF_000023285.1	GCF_900099995.1	34.0599	61.3568	32.6597
GCF_000023285.1	GCF_900101815.1	32.4804	61.6068	31.0432
GCF_000023285.1	GCF_900102055.1	35.9146	61.9389	34.6648
GCF_000023285.1	GCF_900102915.1	38.2785	62.3665	36.8502
GCF_000023285.1	GCF_900103215.1	29.5253	61.8561	28.7851
GCF_000023285.1	GCF_900107625.1	39.4575	62.1626	38.0126
GCF_000023285.1	GCF_900112395.1	33.486	61.8628	32.0678
GCF_000023285.1	GCF_900114265.1	34.5852	62.4252	32.8907
GCF_000023285.1	GCF_900116365.1	37.9866	63.8616	36.4459
GCF_000023285.1	GCF_900116665.1	36.4067	63.664	34.5003
GCF_000023285.1	GCF_900119185.1	33.3591	63.8668	31.4898
GCF_000023285.1	GCF_900119795.1	35.3053	61.5604	33.7514
GCF_000023285.1	GCF_900129005.1	32.8601	61.4081	31.3357
GCF_000023285.1	GCF_900130035.1	35.0647	60.49	33.5676
GCF_000023285.1	GCF_900141715.1	37.5559	62.6891	36.044
GCF_000023285.1	GCF_900141855.1	33.1979	62.1094	31.5855
GCF_000023285.1	GCF_900142975.1	36.4574	61.5396	34.6989
GCF_000023285.1	GCF_900188415.1	33.7525	62.0244	32.8216
GCF_000023325.1	GCF_000147715.2	54.9401	60.5373	49.8859
GCF_000023405.1	GCF_001570785.1	51.3137	62.7214	48.7679
GCF_000023405.1	GCF_014191425.1	55.8024	63.2403	52.2151
GCF_000023405.1	GCF_900070355.1	51.2135	63.7784	48.6963
GCF_000023445.1	GCF_000179555.1	41.9565	57.7395	37.1014
GCF_000023445.1	GCF_000384815.1	48.4176	58.7541	43.9394
GCF_000023445.1	GCF_000420465.1	36.2095	55.9884	32.4462
GCF_000023445.1	GCF_000420485.1	52.9281	60.3486	48.9514
GCF_000023445.1	GCF_000422545.1	45.5554	58.7697	41.2565
GCF_000023445.1	GCF_000429325.1	42.2847	57.2768	36.4421
GCF_000023445.1	GCF_000468495.1	41.9481	57.2127	37.2952
GCF_000023445.1	GCF_000482745.1	50.5674	58.8974	46.1385
GCF_000023445.1	GCF_000519125.1	47.6344	58.3823	43.3087
GCF_000023445.1	GCF_000701705.1	30.0666	56.2175	25.85
GCF_000023445.1	GCF_000711295.1	47.223	58.1256	42.6433
GCF_000023445.1	GCF_001563225.1	54.5004	61.2484	49.5063
GCF_000023445.1	GCF_011682075.1	43.3851	58.4693	35.6716
GCF_000023445.1	GCF_011927665.1	50.0785	58.9251	45.6559
GCF_000023445.1	GCF_013376475.1	43.6018	57.855	38.8269
GCF_000023445.1	GCF_900155525.1	28.3394	55.3747	24.7948
GCF_000023445.1	GCF_900188225.1	48.2973	59.0266	44.0248
GCF_000023465.1	GCF_000024125.1	45.9708	62.3723	42.8834
GCF_000023465.1	GCF_000153485.2	43.4313	63.5306	40.1502
GCF_000023465.1	GCF_000154725.1	39.2661	63.9077	36.5017
GCF_000023465.1	GCF_000190595.1	46.5161	63.431	43.7212
GCF_000023465.1	GCF_000196315.1	50.8368	65.9672	47.4072
GCF_000023465.1	GCF_000220525.1	39.5295	60.7025	35.8926
GCF_000023465.1	GCF_000224085.1	48.3936	63.5231	44.1372
GCF_000023465.1	GCF_000243235.1	57.6779	69.2126	52.9035
GCF_000023465.1	GCF_000260115.1	57.6905	66.7688	49.9351
GCF_000023465.1	GCF_000260835.1	47.7424	64.0136	43.9806
GCF_000023465.1	GCF_000348685.1	44.5813	64.6792	42.0191
GCF_000023465.1	GCF_000382125.1	43.6671	62.919	40.8445
GCF_000023465.1	GCF_000422365.1	47.5661	64.6943	44.3982
GCF_000023465.1	GCF_000423065.1	61.0496	70.796	56.6732
GCF_000023465.1	GCF_000424985.1	48.6761	63.5802	43.5708
GCF_000023465.1	GCF_000425305.1	43.8109	63.3823	40.4281
GCF_000023465.1	GCF_000425645.1	45.8275	64.7426	43.0915
GCF_000023465.1	GCF_000430665.1	44.1604	65.4404	40.4982
GCF_000023465.1	GCF_000518485.1	48.2562	64.0476	44.7053
GCF_000023465.1	GCF_000733475.1	45.5725	64.7647	42.7355
GCF_000023465.1	GCF_000746845.1	47.6286	66.0142	43.5622
GCF_000023465.1	GCF_000757385.1	39.7573	62.1489	36.7066
GCF_000023465.1	GCF_000941055.1	46.0117	64.4142	42.6176
GCF_000023465.1	GCF_000973105.1	44.7345	63.0282	41.0614
GCF_000023465.1	GCF_001439665.1	47.8256	63.6602	43.8817
GCF_000023465.1	GCF_001637325.1	46.7285	64.8031	43.6469
GCF_000023465.1	GCF_001653755.1	48.4951	63.6907	45.5727
GCF_000023465.1	GCF_001678675.1	48.7825	63.9087	43.5089
GCF_000023465.1	GCF_001761325.1	46.6959	63.0559	42.5877
GCF_000023465.1	GCF_002072105.2	47.9795	63.077	45.0118
GCF_000023465.1	GCF_002806995.1	48.4246	64.076	44.1286
GCF_000023465.1	GCF_002895005.1	44.5574	64.5701	42.0677
GCF_000023465.1	GCF_002943715.1	39.8733	61.7589	34.9154
GCF_000023465.1	GCF_002943755.1	42.6056	63.6853	39.45
GCF_000023465.1	GCF_002954325.1	40.6825	61.6709	37.0911
GCF_000023465.1	GCF_002954355.1	44.385	62.0826	40.4063
GCF_000023465.1	GCF_002966125.1	44.7129	64.401	42.138
GCF_000023465.1	GCF_002973595.1	47.5591	64.0656	43.4696
GCF_000023465.1	GCF_003008425.1	44.3447	63.6946	42.3997
GCF_000023465.1	GCF_003253545.1	52.4236	66.789	48.3971
GCF_000023465.1	GCF_003337215.1	44.3586	64.9624	41.2184
GCF_000023465.1	GCF_003353425.1	47.0666	65.3391	43.2504
GCF_000023465.1	GCF_003386195.1	44.098	64.554	40.7472
GCF_000023465.1	GCF_003413745.1	51	66.2575	46.8459
GCF_000023465.1	GCF_003610635.1	42.6031	64.8193	39.945
GCF_000023465.1	GCF_003626755.1	40.8345	62.6267	37.2407
GCF_000023465.1	GCF_003813905.1	46.3144	62.1954	42.2827
GCF_000023465.1	GCF_004362865.1	48.7204	63.7341	44.8508
GCF_000023465.1	GCF_004799345.1	47.1973	63.754	44.0406
GCF_000023465.1	GCF_005047595.1	43.465	64.6069	40.2421
GCF_000023465.1	GCF_005943945.1	43.7559	63.0364	40.2869
GCF_000023465.1	GCF_006494535.1	44.2028	63.4529	41.7114
GCF_000023465.1	GCF_006974145.1	47.6874	63.9178	43.0149
GCF_000023465.1	GCF_007997155.1	45.9918	65.4131	41.5449
GCF_000023465.1	GCF_008367235.1	47.6229	63.4025	43.1603
GCF_000023465.1	GCF_009014635.1	45.6869	63.9756	42.643
GCF_000023465.1	GCF_009193215.1	39.0647	61.5861	36.0871
GCF_000023465.1	GCF_009371985.2	43.8186	62.9858	40.8388
GCF_000023465.1	GCF_009901585.1	41.4228	62.8883	38.2822
GCF_000023465.1	GCF_010671565.1	43.6064	63.9889	41.1649
GCF_000023465.1	GCF_010671595.1	43.9808	62.8619	41.7691
GCF_000023465.1	GCF_010671605.1	43.4391	64.3716	40.2244
GCF_000023465.1	GCF_011927795.1	45.8608	63.6582	42.8426
GCF_000023465.1	GCF_013402795.1	46.3508	64.2702	42.5189
GCF_000023465.1	GCF_014295415.1	45.6021	64.9274	43.0352
GCF_000023465.1	GCF_014596935.1	47.4341	64.3208	43.551
GCF_000023465.1	GCF_014640155.1	45.7442	64.5063	43.1291
GCF_000023465.1	GCF_014641635.1	45.5038	64.8239	42.5503
GCF_000023465.1	GCF_014646655.1	48.8496	64.5686	43.9371
GCF_000023465.1	GCF_014646675.1	44.761	61.7187	40.5699
GCF_000023465.1	GCF_014855495.1	50.7121	63.4019	46.3597
GCF_000023465.1	GCF_015476115.1	47.8082	62.9733	44.7135
GCF_000023465.1	GCF_015767265.1	36.4731	61.6902	34.1457
GCF_000023465.1	GCF_016827595.1	49.4419	65.6429	45.6941
GCF_000023465.1	GCF_017814435.1	45.6611	63.6822	41.2458
GCF_000023465.1	GCF_019312585.1	44.2561	64.9364	41.6171
GCF_000023465.1	GCF_021728415.1	46.3833	64.619	43.559
GCF_000023465.1	GCF_022662195.1	45.8427	64.2053	41.4486
GCF_000023465.1	GCF_022807975.1	48.4911	64.1048	44.4201
GCF_000023465.1	GCF_023721415.1	51.4669	64.7566	47.516
GCF_000023465.1	GCF_900099995.1	46.6107	63.5124	42.5983
GCF_000023465.1	GCF_900101815.1	48.3458	63.628	43.0535
GCF_000023465.1	GCF_900102055.1	45.2094	64.4743	42.2961
GCF_000023465.1	GCF_900102915.1	54.3144	68.5015	50.1932
GCF_000023465.1	GCF_900103215.1	42.7595	63.1095	39.4894
GCF_000023465.1	GCF_900107625.1	46.8597	64.5241	43.1957
GCF_000023465.1	GCF_900112395.1	46.2343	63.3965	42.5325
GCF_000023465.1	GCF_900114265.1	49.8346	64.3499	45.3402
GCF_000023465.1	GCF_900116365.1	49.6295	63.9667	45.8222
GCF_000023465.1	GCF_900116665.1	52.3978	64.4672	47.4106
GCF_000023465.1	GCF_900119185.1	53.1271	64.9833	47.91
GCF_000023465.1	GCF_900119795.1	38.3035	62.6992	35.5644
GCF_000023465.1	GCF_900129005.1	60.4269	65.8938	54.6873
GCF_000023465.1	GCF_900130035.1	43.8577	60.8411	40.1974
GCF_000023465.1	GCF_900141715.1	46.1487	64.4379	43.231
GCF_000023465.1	GCF_900141855.1	45.4514	63.1455	41.9222
GCF_000023465.1	GCF_900142975.1	62.3754	71.5321	56.7726
GCF_000023465.1	GCF_900188415.1	48.0645	62.9271	44.893
GCF_000023705.1	GCF_000378225.1	67.7118	68.5304	64.511
GCF_000023705.1	GCF_000617925.1	58.4132	68.1138	49.5205
GCF_000023705.1	GCF_003112435.1	56.7672	65.3353	52.973
GCF_000023705.1	GCF_003730115.1	65.6764	68.8617	63.2554
GCF_000023705.1	GCF_009858335.1	67.282	68.7344	64.6281
GCF_000023705.1	GCF_019703875.1	65.456	68.9969	62.8293
GCF_000023785.1	GCF_000376805.1	47.4333	58.5832	45.8457
GCF_000023785.1	GCF_000420665.1	48.979	59.0868	47.3579
GCF_000023785.1	GCF_000685315.1	45.3891	58.402	42.8208
GCF_000023825.1	GCF_000143765.1	44.1672	61.6553	39.2939
GCF_000023825.1	GCF_000166195.2	41.2025	63.7192	35.1658
GCF_000023825.1	GCF_000403135.1	47.6684	63.7759	42.5684
GCF_000023825.1	GCF_000427965.1	42.8278	61.706	38.9374
GCF_000023825.1	GCF_003130405.1	48.0499	63.4279	42.1355
GCF_000023825.1	GCF_003609575.1	46.417	64.1885	42.7998
GCF_000023825.1	GCF_004339765.1	47.3692	63.2139	43.6135
GCF_000023825.1	GCF_008033235.1	43.957	60.0907	38.2656
GCF_000023825.1	GCF_900109365.1	43.0045	62.0457	38.9838
GCF_000023825.1	GCF_900182575.1	44.6856	62.3208	41.0486
GCF_000023845.1	GCF_000024265.1	44.3453	63.4644	41.2514
GCF_000023845.1	GCF_000162875.1	56.3754	61.461	53.6049
GCF_000023845.1	GCF_000210055.1	31.2613	64.8323	31.2445
GCF_000023845.1	GCF_000478885.1	47.0233	62.7605	44.2059
GCF_000023845.1	GCF_000814825.1	58.5141	62.7798	56.483
GCF_000023845.1	GCF_001643775.1	57.6195	68.2248	55.6652
GCF_000023845.1	GCF_002899695.1	44.119	63.7058	40.8086
GCF_000023845.1	GCF_002899715.1	47.1959	63.9775	44.4745
GCF_000023845.1	GCF_003726035.1	50.7962	63.6075	47.5862
GCF_000023845.1	GCF_008831035.1	46.955	63.5119	45.4571
GCF_000023845.1	GCF_900199545.1	42.6036	63.7376	39.9634
GCF_000023865.1	GCF_000379465.1	41.2354	63.8866	34.7783
GCF_000023865.1	GCF_000379625.1	41.2375	61.1703	36.1088
GCF_000023865.1	GCF_000427825.1	55.5023	68.0105	51.0247
GCF_000023865.1	GCF_000429185.2	49.1084	64.705	43.4773
GCF_000023865.1	GCF_000478275.1	48.8269	69.2517	42.114
GCF_000023865.1	GCF_000719115.1	42.9883	64.366	36.006
GCF_000023865.1	GCF_000719975.1	63.209	71.4657	58.4671
GCF_000023865.1	GCF_003002815.1	40.6764	65.1719	33.2001
GCF_000023865.1	GCF_004216555.1	46.3815	65.9625	40.6403
GCF_000023865.1	GCF_004340875.1	52.7095	66.4639	46.7765
GCF_000023865.1	GCF_004345645.1	36.7275	65.4405	30.3841
GCF_000023865.1	GCF_004362825.1	43.9198	65.5064	37.9316
GCF_000023865.1	GCF_004364325.1	41.3149	65.26	33.9149
GCF_000023865.1	GCF_005405885.1	50.3401	67.0497	43.4068
GCF_000023865.1	GCF_008386585.1	40.2888	65.938	33.2957
GCF_000023865.1	GCF_008630535.1	49.0668	65.4186	41.5246
GCF_000023865.1	GCF_009664835.1	53.3656	64.424	48.4491
GCF_000023865.1	GCF_014137975.1	50.0714	63.6265	44.9804
GCF_000023865.1	GCF_014204915.1	39.7492	64.3751	33.5716
GCF_000023865.1	GCF_014645795.1	44.5114	65.6872	39.1038
GCF_000023865.1	GCF_016464705.1	61.0127	73.1279	54.9603
GCF_000023865.1	GCF_024171785.1	46.0771	66.1805	39.0794
GCF_000023865.1	GCF_900103775.1	43.2059	64.695	36.9351
GCF_000023865.1	GCF_900129375.1	45.6254	65.8442	39.5217
GCF_000023865.1	GCF_900142365.1	42.7231	62.8713	36.4215
GCF_000023865.1	GCF_900176515.1	39.1589	65.283	31.6501
GCF_000023865.1	GCF_900188115.1	52.4864	67.3909	47.412
GCF_000023905.1	GCF_000024405.1	35.7483	61.7764	31.3601
GCF_000023905.1	GCF_000024565.1	33.7848	61.0099	30.7967
GCF_000023905.1	GCF_001517835.1	36.3558	60.2835	32.8291
GCF_000023905.1	GCF_001517935.1	34.6557	59.5124	31.184
GCF_000023905.1	GCF_007990505.1	59.8007	70.858	54.6606
GCF_000023945.1	GCF_000023965.1	55.7785	65.5696	50.2387
GCF_000023945.1	GCF_000026045.1	50.1018	63.6901	44.7867
GCF_000023945.1	GCF_000337455.1	54.4858	64.7765	47.6478
GCF_000023945.1	GCF_000337775.1	52.3018	64.9027	46.7663
GCF_000023945.1	GCF_003058365.1	59.1101	64.7016	53.1255
GCF_000023945.1	GCF_004799665.1	59.5997	66.8947	54.3282
GCF_000023945.1	GCF_007421925.1	47.9898	62.7891	41.2982
GCF_000023945.1	GCF_009184545.1	51.5705	62.953	45.2708
GCF_000023945.1	GCF_014647235.1	52.0446	65.3831	46.053
GCF_000023945.1	GCF_023698535.1	51.6951	65.2662	44.6753
GCF_000023965.1	GCF_000026045.1	56.3753	64.3019	49.1663
GCF_000023965.1	GCF_000337455.1	60.4494	66.6067	53.3666
GCF_000023965.1	GCF_000337775.1	66.3443	69.258	59.9629
GCF_000023965.1	GCF_003058365.1	49.7097	62.4531	44.1967
GCF_000023965.1	GCF_004799665.1	59.0962	66.7445	53.3545
GCF_000023965.1	GCF_007421925.1	53.346	63.8035	45.5071
GCF_000023965.1	GCF_009184545.1	56.2006	63.4358	49.3469
GCF_000023965.1	GCF_014647235.1	66.6846	69.7105	59.8756
GCF_000023965.1	GCF_023698535.1	58.7314	66.4708	50.4673
GCF_000024005.1	GCF_000246855.1	45.4981	60.1337	38.014
GCF_000024005.1	GCF_000374045.1	37.512	60.2606	32.3294
GCF_000024005.1	GCF_000374125.1	35.5206	58.5949	30.8097
GCF_000024005.1	GCF_000425585.1	37.753	59.7075	32.9703
GCF_000024005.1	GCF_000511175.1	30.5273	60.4972	27.2072
GCF_000024005.1	GCF_000974785.1	41.2855	59.6336	36.0383
GCF_000024005.1	GCF_001623405.1	33.8851	59.9483	29.8158
GCF_000024005.1	GCF_001953305.1	37.3305	59.7261	32.3442
GCF_000024005.1	GCF_002355595.1	46.6785	60.616	39.7369
GCF_000024005.1	GCF_002797735.1	33.323	59.754	30.1514
GCF_000024005.1	GCF_002954265.1	26.8949	59.3604	24.0556
GCF_000024005.1	GCF_003332885.2	36.4488	59.6481	32.4682
GCF_000024005.1	GCF_003412455.1	44.4152	60.2921	38.1482
GCF_000024005.1	GCF_003555545.1	44.6058	60.1203	37.9574
GCF_000024005.1	GCF_003721595.1	35.1087	59.1179	30.8093
GCF_000024005.1	GCF_003991195.1	34.761	59.2878	30.729
GCF_000024005.1	GCF_004366355.1	41.7569	59.4032	35.4555
GCF_000024005.1	GCF_005233845.1	37.2727	59.6841	32.3386
GCF_000024005.1	GCF_007830055.1	34.9417	59.9815	30.7203
GCF_000024005.1	GCF_007970185.1	42.3108	59.7988	34.1532
GCF_000024005.1	GCF_007971225.1	36.1196	60.2505	32.3019
GCF_000024005.1	GCF_008710285.1	34.8265	59.88	30.3431
GCF_000024005.1	GCF_009192765.1	37.636	60.1976	32.647
GCF_000024005.1	GCF_009650435.1	40.0647	60.212	34.3025
GCF_000024005.1	GCF_009740285.1	32.2547	59.8048	27.5044
GCF_000024005.1	GCF_013106755.1	33.9907	59.6367	30.2063
GCF_000024005.1	GCF_014642875.1	40.5785	59.949	33.9697
GCF_000024005.1	GCF_019130065.1	41.5809	60.5267	35.677
GCF_000024005.1	GCF_019797745.1	29.0997	58.9418	25.8394
GCF_000024005.1	GCF_900107765.1	34.4488	57.9439	29.8058
GCF_000024005.1	GCF_900115755.1	38.2488	59.2247	33.7028
GCF_000024105.1	GCF_000245755.1	34.9391	55.2961	31.3725
GCF_000024105.1	GCF_003182075.1	42.8841	57.9331	37.8016
GCF_000024105.1	GCF_900120405.1	35.671	57.8673	31.1864
GCF_000024105.1	GCF_900129925.1	34.1846	55.1351	30.6069
GCF_000024105.1	GCF_900176115.1	33.6077	55.4197	28.8245
GCF_000024105.1	GCF_900232905.1	36.0101	54.0609	32.5744
GCF_000024105.1	GCF_900637905.1	33.8357	54.5396	31.1409
GCF_000024125.1	GCF_000153485.2	42.7364	60.4649	40.9502
GCF_000024125.1	GCF_000154725.1	43.1812	62.6305	41.1321
GCF_000024125.1	GCF_000190595.1	56.3551	65.9502	54.398
GCF_000024125.1	GCF_000196315.1	52.4409	62.1365	50.7843
GCF_000024125.1	GCF_000220525.1	39.9097	59.8089	38.194
GCF_000024125.1	GCF_000224085.1	64.4428	66.9187	62.2696
GCF_000024125.1	GCF_000243235.1	50.2637	62.1288	47.8347
GCF_000024125.1	GCF_000260115.1	52.8711	64.1025	48.8782
GCF_000024125.1	GCF_000260835.1	53.2752	63.2926	52.2334
GCF_000024125.1	GCF_000348685.1	50.5644	63.0661	48.7033
GCF_000024125.1	GCF_000382125.1	65.3771	67.73	62.8789
GCF_000024125.1	GCF_000422365.1	53.1202	62.9302	51.6951
GCF_000024125.1	GCF_000423065.1	53.4887	61.9277	51.3311
GCF_000024125.1	GCF_000424985.1	57.4369	66.4057	54.7491
GCF_000024125.1	GCF_000425305.1	48.3952	61.8086	45.7542
GCF_000024125.1	GCF_000425645.1	52.7015	63.053	50.6032
GCF_000024125.1	GCF_000430665.1	45.1189	62.3098	42.967
GCF_000024125.1	GCF_000518485.1	50.7458	62.3058	48.9097
GCF_000024125.1	GCF_000733475.1	52.1129	63.4496	50.1896
GCF_000024125.1	GCF_000746845.1	53.0313	62.8715	51.1214
GCF_000024125.1	GCF_000757385.1	41.8534	60.8596	40.0889
GCF_000024125.1	GCF_000941055.1	50.3675	62.8707	48.1013
GCF_000024125.1	GCF_000973105.1	54.5846	66.9732	51.8228
GCF_000024125.1	GCF_001439665.1	47.4374	62.281	45.3013
GCF_000024125.1	GCF_001637325.1	49.911	62.5781	48.1655
GCF_000024125.1	GCF_001653755.1	54.3228	61.8374	52.2189
GCF_000024125.1	GCF_001678675.1	48.9608	62.1456	46.2598
GCF_000024125.1	GCF_001761325.1	50.0813	61.161	48.1747
GCF_000024125.1	GCF_002072105.2	63.5942	66.2066	61.8636
GCF_000024125.1	GCF_002806995.1	51.8555	62.4786	49.4459
GCF_000024125.1	GCF_002895005.1	52.2616	63.1071	50.2966
GCF_000024125.1	GCF_002943715.1	42.1038	60.3762	38.427
GCF_000024125.1	GCF_002943755.1	52.5537	62.4759	50.0504
GCF_000024125.1	GCF_002954325.1	60.1318	64.7772	56.5102
GCF_000024125.1	GCF_002954355.1	47.7584	60.9709	44.927
GCF_000024125.1	GCF_002966125.1	54.0207	62.8089	51.984
GCF_000024125.1	GCF_002973595.1	50.9354	62.6975	48.782
GCF_000024125.1	GCF_003008425.1	49.1743	62.2607	47.7513
GCF_000024125.1	GCF_003253545.1	47.8471	62.1335	46.1923
GCF_000024125.1	GCF_003337215.1	47.7194	63.0032	46.2099
GCF_000024125.1	GCF_003353425.1	50.5275	62.6705	48.4413
GCF_000024125.1	GCF_003386195.1	49.6311	62.9716	47.7142
GCF_000024125.1	GCF_003413745.1	51.6729	62.9792	49.6896
GCF_000024125.1	GCF_003610635.1	48.9966	62.9291	47.6012
GCF_000024125.1	GCF_003626755.1	54.3034	67.1224	51.1882
GCF_000024125.1	GCF_003813905.1	48.2359	61.1178	45.9323
GCF_000024125.1	GCF_004362865.1	69.8066	68.4411	67.3172
GCF_000024125.1	GCF_004799345.1	58.2943	63.9393	56.0232
GCF_000024125.1	GCF_005047595.1	51.0494	62.7658	49.5247
GCF_000024125.1	GCF_005943945.1	58.7379	66.4554	56.4679
GCF_000024125.1	GCF_006494535.1	50.639	62.4141	48.8882
GCF_000024125.1	GCF_006974145.1	50.5188	62.5111	47.9918
GCF_000024125.1	GCF_007997155.1	46.5064	62.3795	44.0622
GCF_000024125.1	GCF_008367235.1	59.3383	66.9927	56.9112
GCF_000024125.1	GCF_009014635.1	48.5747	61.5975	47.0952
GCF_000024125.1	GCF_009193215.1	42.3817	60.3057	40.6304
GCF_000024125.1	GCF_009371985.2	62.5748	67.0607	60.1904
GCF_000024125.1	GCF_009901585.1	61.1686	68.2828	58.7673
GCF_000024125.1	GCF_010671565.1	54.3735	62.6814	52.3273
GCF_000024125.1	GCF_010671595.1	68.4726	68.403	66.5463
GCF_000024125.1	GCF_010671605.1	52.7126	64.1243	50.3579
GCF_000024125.1	GCF_011927795.1	65.1853	66.74	63.1758
GCF_000024125.1	GCF_013402795.1	61.3004	67.3741	59.176
GCF_000024125.1	GCF_014295415.1	52.7506	62.8563	50.9091
GCF_000024125.1	GCF_014596935.1	49.3519	62.8563	46.9121
GCF_000024125.1	GCF_014640155.1	48.9959	62.4229	47.2678
GCF_000024125.1	GCF_014641635.1	50.6738	62.7673	48.9103
GCF_000024125.1	GCF_014646655.1	50.9393	62.8109	47.9975
GCF_000024125.1	GCF_014646675.1	45.9395	60.5757	43.8089
GCF_000024125.1	GCF_014855495.1	62.3031	67.2284	59.8783
GCF_000024125.1	GCF_015476115.1	53.5076	62.4661	51.6694
GCF_000024125.1	GCF_015767265.1	38.5303	60.0266	37.1312
GCF_000024125.1	GCF_016827595.1	52.1788	62.8078	50.2165
GCF_000024125.1	GCF_017814435.1	46.7613	62.6627	44.2519
GCF_000024125.1	GCF_019312585.1	53.3986	62.7319	51.7235
GCF_000024125.1	GCF_021728415.1	55.6899	62.6594	53.7022
GCF_000024125.1	GCF_022662195.1	49.6172	62.7789	47.2493
GCF_000024125.1	GCF_022807975.1	50.9689	64.1125	48.6502
GCF_000024125.1	GCF_023721415.1	56.0991	64.0745	54.0386
GCF_000024125.1	GCF_900099995.1	47.6695	62.0584	45.5108
GCF_000024125.1	GCF_900101815.1	58.6689	66.7289	55.2635
GCF_000024125.1	GCF_900102055.1	47.4928	62.3646	45.851
GCF_000024125.1	GCF_900102915.1	51.1308	62.538	49.4195
GCF_000024125.1	GCF_900103215.1	54.0683	66.9276	51.7483
GCF_000024125.1	GCF_900107625.1	49.0557	62.4822	47.3552
GCF_000024125.1	GCF_900112395.1	45.763	62.1931	43.6951
GCF_000024125.1	GCF_900114265.1	51.2518	62.6498	48.624
GCF_000024125.1	GCF_900116365.1	53.5089	63.9209	51.4348
GCF_000024125.1	GCF_900116665.1	47.2454	62.8782	45.1273
GCF_000024125.1	GCF_900119185.1	47.3	64.0763	44.6303
GCF_000024125.1	GCF_900119795.1	42.2391	61.0442	40.6922
GCF_000024125.1	GCF_900129005.1	49.8681	62.2128	47.1438
GCF_000024125.1	GCF_900130035.1	41.5986	59.6593	39.7154
GCF_000024125.1	GCF_900141715.1	54.1536	62.8203	52.2138
GCF_000024125.1	GCF_900141855.1	58.0254	67.2324	55.0626
GCF_000024125.1	GCF_900142975.1	51.932	62.1705	48.9673
GCF_000024125.1	GCF_900188415.1	64.3192	65.9676	62.1259
GCF_000024185.1	GCF_001316325.1	40.9461	58.866	25.7192
GCF_000024225.1	GCF_000143845.1	54.6208	64.5664	52.2506
GCF_000024225.1	GCF_001494635.1	51.8657	66.0216	49.1636
GCF_000024225.1	GCF_003416765.1	54.6787	65.922	51.1956
GCF_000024225.1	GCF_003966955.1	53.5274	62.1162	50.4736
GCF_000024225.1	GCF_900105025.1	51.1397	64.268	48.3136
GCF_000024225.1	GCF_900128445.1	48.0326	65.8249	44.9517
GCF_000024265.1	GCF_000162875.1	45.5879	62.0038	40.5105
GCF_000024265.1	GCF_000210055.1	54.5279	78.6542	52.4569
GCF_000024265.1	GCF_000478885.1	54.8202	66.8759	49.1293
GCF_000024265.1	GCF_000814825.1	51.0123	65.5396	46.0801
GCF_000024265.1	GCF_001643775.1	46.1387	63.4927	40.8219
GCF_000024265.1	GCF_002899695.1	66.465	77.6583	59.665
GCF_000024265.1	GCF_002899715.1	65.0735	77.4285	58.8235
GCF_000024265.1	GCF_003726035.1	70.7993	78.3924	64.3541
GCF_000024265.1	GCF_008831035.1	48.4705	68.9969	43.3662
GCF_000024265.1	GCF_900199545.1	60.6544	70.5348	54.1572
GCF_000024325.1	GCF_000620765.1	49.5375	59.8857	46.2405
GCF_000024405.1	GCF_000024565.1	24.0509	58.9537	20.9917
GCF_000024405.1	GCF_001517835.1	25.2269	58.3629	21.6549
GCF_000024405.1	GCF_001517935.1	23.2511	57.5854	20.1765
GCF_000024405.1	GCF_007990505.1	38.9685	62.3235	34.3128
GCF_000024425.1	GCF_000430045.1	59.4319	70.4551	54.724
GCF_000024425.1	GCF_001280255.1	58.9056	62.7968	53.2922
GCF_000024565.1	GCF_001517835.1	54.8411	61.9815	50.0714
GCF_000024565.1	GCF_001517935.1	51.083	60.9314	46.4639
GCF_000024565.1	GCF_007990505.1	39.9361	61.6368	36.5258
GCF_000024865.1	GCF_000092645.1	50.4096	70.1335	41.9742
GCF_000024865.1	GCF_001570605.1	60.1225	68.56	49.4598
GCF_000024865.1	GCF_003315795.1	57.7309	70.1317	45.7031
GCF_000024865.1	GCF_003594875.1	60.1383	67.7871	48.4855
GCF_000024865.1	GCF_006716785.1	53.2835	69.8183	43.899
GCF_000024865.1	GCF_009687885.1	56.2618	69.697	44.0964
GCF_000024865.1	GCF_014202315.1	60.2906	71.8187	47.6313
GCF_000024865.1	GCF_014646695.1	59.4028	71.1047	48.1913
GCF_000024865.1	GCF_016863135.1	67.8095	77.8922	57.3784
GCF_000024865.1	GCF_016863275.1	60.613	71.1133	48.5943
GCF_000024865.1	GCF_900109355.1	65.7553	71.395	54.4589
GCF_000024865.1	GCF_900156315.1	62.0474	70.5493	50.4601
GCF_000024905.1	GCF_000165795.1	69.9261	64.016	66.3962
GCF_000024905.1	GCF_000585335.1	41.9634	57.2716	37.7204
GCF_000024905.1	GCF_000712295.1	42.6765	57.5108	38.9776
GCF_000025185.1	GCF_000153105.1	43.2912	57.9293	39.3701
GCF_000025185.1	GCF_000196115.1	31.8984	55.8361	28.9358
GCF_000025185.1	GCF_001642955.1	27.5479	55.9319	25.489
GCF_000025185.1	GCF_007747655.1	54.4568	62.9331	49.3629
GCF_000025185.1	GCF_007751035.1	44.1224	58.5876	38.7548
GCF_000025185.1	GCF_007751715.1	37.0675	56.3773	33.496
GCF_000025185.1	GCF_007752135.1	32.8771	56.2832	29.4224
GCF_000025185.1	GCF_008035925.1	30.9709	55.72	26.8533
GCF_000025185.1	GCF_008065135.1	35.5383	56.2955	31.8426
GCF_000025185.1	GCF_008087665.1	28.26	55.6043	26.2909
GCF_000025305.1	GCF_003269275.1	45.6968	61.3532	41.9879
GCF_000025305.1	GCF_900112895.1	45.139	60.339	40.9205
GCF_000025325.1	GCF_000217715.1	71.9646	75.9079	60.7768
GCF_000025325.1	GCF_000230715.2	58.9139	74.0188	48.5629
GCF_000025325.1	GCF_000230735.2	68.9047	76.8116	57.1341
GCF_000025325.1	GCF_000328685.1	67.895	73.4446	55.0546
GCF_000025325.1	GCF_000337215.1	69.7864	77.4329	57.9737
GCF_000025325.1	GCF_000337515.1	56.1796	67.7188	46.7961
GCF_000025325.1	GCF_000337555.1	68.0604	73.9174	56.5289
GCF_000025325.1	GCF_000517625.1	66.8313	72.6449	55.0973
GCF_000025325.1	GCF_002177135.1	63.435	73.375	53.2249
GCF_000025325.1	GCF_003430825.1	61.1528	73.7621	50.8725
GCF_000025325.1	GCF_003841505.1	62.6227	73.2736	50.4231
GCF_000025325.1	GCF_004799645.1	66.8785	76.7829	53.0722
GCF_000025325.1	GCF_006543045.1	62.4317	73.4175	50.7417
GCF_000025325.1	GCF_020177375.1	58.4205	68.4732	44.4202
GCF_000025325.1	GCF_023008545.1	62.7539	72.1789	50.2401
GCF_000025325.1	GCF_023008585.1	62.7478	72.2655	50.5646
GCF_000025325.1	GCF_900112205.1	66.6841	74.3056	55.1314
GCF_000025345.1	GCF_900101025.1	59.9651	72.3465	54.2377
GCF_000025345.1	GCF_900221005.1	62.714	75.7993	55.295
GCF_000025505.1	GCF_001006045.1	68.329	66.2878	65.3088
GCF_000025565.1	GCF_000412335.2	68.2434	80.7492	63.3065
GCF_000025565.1	GCF_000463115.2	71.2596	81.5357	66.2537
GCF_000025565.1	GCF_000463155.2	70.4988	81.2319	65.0053
GCF_000025565.1	GCF_000734965.1	68.2972	84.2667	62.3527
GCF_000025565.1	GCF_000735355.1	70.9035	80.1573	65.8991
GCF_000025565.1	GCF_000735365.1	71.4622	83.9108	63.9696
GCF_000025565.1	GCF_000735455.1	69.8603	84.2167	64.0087
GCF_000025565.1	GCF_000742135.1	68.5093	83.5319	62.3147
GCF_000025565.1	GCF_000759795.1	67.0357	84.4517	62.0411
GCF_000025565.1	GCF_000982825.1	70.6316	81.5703	63.3196
GCF_000025565.1	GCF_001484765.1	64.6942	78.752	58.5058
GCF_000025565.1	GCF_001598855.1	66.9158	81.8181	60.5232
GCF_000025565.1	GCF_001975225.1	70.234	82.6611	65.5817
GCF_000025565.1	GCF_002915575.1	66.4096	83.6554	59.8586
GCF_000025565.1	GCF_003182475.1	64.8989	77.2454	58.3774
GCF_000025565.1	GCF_003332275.1	59.2527	73.4648	53.3822
GCF_000025565.1	GCF_003697165.2	65.1858	84.3213	59.2716
GCF_000025565.1	GCF_003935895.2	72.0542	83.2618	66.9561
GCF_000025565.1	GCF_004115925.1	75.0715	89.6432	70.7727
GCF_000025565.1	GCF_005671395.1	66.202	78.0421	60.5315
GCF_000025565.1	GCF_009711095.1	61.4996	82.5738	55.58
GCF_000025565.1	GCF_011064845.1	69.4786	85.2962	63.9929
GCF_000025565.1	GCF_016415625.1	63.0987	78.7796	57.7331
GCF_000025565.1	GCF_019797845.1	53.7151	72.4973	47.3741
GCF_000025565.1	GCF_900087055.1	43.1962	67.6815	39.9618
GCF_000025685.1	GCF_000172995.2	64.6366	69.7826	57.6415
GCF_000025685.1	GCF_000237865.1	48.9819	65.1241	42.9128
GCF_000025685.1	GCF_000427685.1	55.4041	66.6079	46.4069
GCF_000025685.1	GCF_001469955.1	59.8014	68.0332	51.7271
GCF_000025685.1	GCF_002844195.1	60.5821	68.6448	50.445
GCF_000025685.1	GCF_005543295.1	57.9971	64.9585	49.9934
GCF_000025685.1	GCF_900107195.1	61.914	67.9944	52.3682
GCF_000025685.1	GCF_900113245.1	67.0947	69.9094	58.8876
GCF_000025685.1	GCF_900114455.1	63.3744	69.0703	54.2045
GCF_000025865.1	GCF_000196655.1	66.5459	62.0587	60.2834
GCF_000025865.1	GCF_000217995.1	69.4726	62.5148	64.034
GCF_000025865.1	GCF_000328665.1	62.6452	62.6726	56.8216
GCF_000025865.1	GCF_000504205.1	61.9287	63.3499	56.1404
GCF_000025865.1	GCF_000765475.1	72.4754	65.9507	65.9066
GCF_000025865.1	GCF_000970025.1	50.9579	60.9424	43.3259
GCF_000025865.1	GCF_004363215.1	47.2905	56.779	44.3503
GCF_000025945.1	GCF_016918505.1	40.4083	60.979	36.9905
GCF_000025945.1	GCF_900130015.1	40.8182	60.7583	36.6307
GCF_000025945.1	GCF_900143695.1	41.6851	63.0276	36.4281
GCF_000025965.1	GCF_000429665.1	42.1363	64.1236	37.8326
GCF_000025965.1	GCF_000934545.1	41.7569	63.7598	38.0237
GCF_000025965.1	GCF_004217225.1	45.0407	64.8309	40.9742
GCF_000025965.1	GCF_008274805.1	46.0168	64.1535	42.1176
GCF_000025965.1	GCF_014197015.1	40.0479	65.4269	36.6553
GCF_000025965.1	GCF_016653115.1	44.8575	64.462	39.8041
GCF_000025965.1	GCF_900099695.1	36.688	62.9338	31.8619
GCF_000025985.1	GCF_000312445.1	42.5598	65.7217	39.3718
GCF_000025985.1	GCF_900128475.1	50.2901	73.7221	45.8111
GCF_000026045.1	GCF_000337455.1	48.3445	63.8426	41.4795
GCF_000026045.1	GCF_000337775.1	54.856	63.8139	47.9678
GCF_000026045.1	GCF_003058365.1	46.4494	61.0323	41.3055
GCF_000026045.1	GCF_004799665.1	51.4363	64.2757	45.68
GCF_000026045.1	GCF_007421925.1	55.4565	65.5914	48.105
GCF_000026045.1	GCF_009184545.1	57.7507	65.1765	51.3965
GCF_000026045.1	GCF_014647235.1	52.6239	64.1293	45.7413
GCF_000026045.1	GCF_023698535.1	56.4571	64.9335	48.2652
GCF_000092105.1	GCF_000165715.2	39.7027	55.9813	36.4217
GCF_000092105.1	GCF_000255655.1	38.7027	59.3789	35.2229
GCF_000092105.1	GCF_001983935.1	29.8475	55.9044	27.2053
GCF_000092105.1	GCF_007743815.1	34.1022	54.5115	30.9752
GCF_000092105.1	GCF_007745175.1	38.7928	56.7822	34.8911
GCF_000092105.1	GCF_007745435.1	37.9731	56.4329	35.3745
GCF_000092105.1	GCF_007747795.1	38.7211	56.7974	35.0634
GCF_000092105.1	GCF_007747995.1	33.9298	56.4789	30.5339
GCF_000092105.1	GCF_007750395.1	36.2892	56.7096	33.4684
GCF_000092105.1	GCF_007859735.1	34.7628	56.0934	32.0716
GCF_000092105.1	GCF_008298035.1	37.1659	56.6275	33.0713
GCF_000092105.1	GCF_011634775.1	37.8343	56.7695	33.7029
GCF_000092105.1	GCF_900113665.1	39.8332	56.7698	36.8534
GCF_000092185.1	GCF_000186365.1	70.7676	61.4993	69.6718
GCF_000092185.1	GCF_000264495.1	63.7518	58.6802	61.6258
GCF_000092245.1	GCF_002837275.1	66.9277	68.703	61.6712
GCF_000092245.1	GCF_003346815.1	67.3194	69.3979	63.1143
GCF_000092245.1	GCF_003660105.1	57.2326	66.3917	53.3056
GCF_000092245.1	GCF_013283835.1	63.4067	68.9769	57.9755
GCF_000092365.1	GCF_000146285.1	39.8972	57.8442	37.3537
GCF_000092365.1	GCF_000420065.1	43.0696	57.8857	40.4634
GCF_000092365.1	GCF_000420405.1	44.8642	57.9689	43.1628
GCF_000092365.1	GCF_000724605.1	47.3365	59.9053	45.7175
GCF_000092365.1	GCF_001652275.1	45.6888	61.4849	43.9702
GCF_000092365.1	GCF_001746855.1	32.2458	58.1382	31.4707
GCF_000092365.1	GCF_001907235.1	40.9427	58.4062	39.2519
GCF_000092365.1	GCF_001907295.1	43.4724	58.7951	40.4045
GCF_000092365.1	GCF_001936115.1	42.6783	58.3849	39.7072
GCF_000092365.1	GCF_003123745.1	47.724	60.871	45.2415
GCF_000092365.1	GCF_009696615.1	37.7874	57.6092	34.8746
GCF_000092365.1	GCF_014118685.1	45.9629	60.3022	43.3811
GCF_000092365.1	GCF_015240065.1	41.2004	57.1764	37.4863
GCF_000092365.1	GCF_900102025.1	48.2163	59.3862	45.3393
GCF_000092365.1	GCF_900444995.1	43.1796	58.0834	40.8489
GCF_000092365.1	GCF_900460345.1	63.3849	64.8078	59.1118
GCF_000092645.1	GCF_001570605.1	53.1789	70.0665	46.0845
GCF_000092645.1	GCF_003315795.1	45.8547	69.4335	37.6893
GCF_000092645.1	GCF_003594875.1	47.8692	67.5619	39.8268
GCF_000092645.1	GCF_006716785.1	64.7493	71.9511	57.8536
GCF_000092645.1	GCF_009687885.1	45.8771	70.6957	37.4127
GCF_000092645.1	GCF_014202315.1	47.9985	70.659	38.7926
GCF_000092645.1	GCF_014646695.1	53.5111	70.7409	45.66
GCF_000092645.1	GCF_016863135.1	52.0243	70.3853	44.2351
GCF_000092645.1	GCF_016863275.1	53.7251	74.1322	45.3351
GCF_000092645.1	GCF_900109355.1	51.5823	69.6463	43.5553
GCF_000092645.1	GCF_900156315.1	56.3098	75.0917	47.8757
GCF_000092865.1	GCF_000701465.1	54.6895	64.9279	50.8772
GCF_000092865.1	GCF_000718325.1	55.011	65.7635	50.99
GCF_000092865.1	GCF_002797595.1	56.2472	65.4195	52.304
GCF_000143765.1	GCF_000166195.2	33.6193	61.1612	28.6276
GCF_000143765.1	GCF_000403135.1	40.5531	61.9853	36.578
GCF_000143765.1	GCF_000427965.1	46.5331	64.2338	42.7377
GCF_000143765.1	GCF_003130405.1	40.8086	61.8057	36.4913
GCF_000143765.1	GCF_003609575.1	42.8553	63.0393	37.9612
GCF_000143765.1	GCF_004339765.1	46.4969	64.4991	42.9867
GCF_000143765.1	GCF_008033235.1	37.4604	59.1069	33.0937
GCF_000143765.1	GCF_900109365.1	46.6674	66.0869	43.1531
GCF_000143765.1	GCF_900182575.1	38.3598	60.3817	35.7976
GCF_000143845.1	GCF_001494635.1	56.3912	68.0287	53.3299
GCF_000143845.1	GCF_003416765.1	56.0254	67.0275	53.3663
GCF_000143845.1	GCF_003966955.1	53.5114	63.9643	50.8251
GCF_000143845.1	GCF_900105025.1	59.9113	71.3169	57.2543
GCF_000143845.1	GCF_900128445.1	51.4523	66.3629	48.1834
GCF_000143965.1	GCF_000931935.2	50.452	59.2284	45.3616
GCF_000144645.1	GCF_001562425.1	71.797	78.1475	66.2516
GCF_000144645.1	GCF_900142995.1	71.4039	76.3296	65.891
GCF_000146285.1	GCF_000420065.1	50.4076	60.3616	47.0655
GCF_000146285.1	GCF_000420405.1	45.2048	60.4037	42.5332
GCF_000146285.1	GCF_000724605.1	35.1493	57.1242	33.6018
GCF_000146285.1	GCF_001652275.1	34.8837	57.6483	33.5901
GCF_000146285.1	GCF_001746855.1	30.5639	58.665	29.7057
GCF_000146285.1	GCF_001907235.1	38.7886	58.4747	37.061
GCF_000146285.1	GCF_001907295.1	39.8972	59.7636	36.9024
GCF_000146285.1	GCF_001936115.1	38.1272	57.9847	36.9591
GCF_000146285.1	GCF_003123745.1	36.1909	57.2607	34.4877
GCF_000146285.1	GCF_009696615.1	37.2549	59.252	34.0074
GCF_000146285.1	GCF_014118685.1	37.7113	56.892	35.5653
GCF_000146285.1	GCF_015240065.1	42.5578	58.8693	38.5859
GCF_000146285.1	GCF_900102025.1	36.0793	56.5668	33.9145
GCF_000146285.1	GCF_900444995.1	41.0186	58.4062	38.7032
GCF_000146285.1	GCF_900460345.1	41.4082	56.7608	39.1027
GCF_000146505.1	GCF_003148885.1	54.7302	63.5274	49.9561
GCF_000152825.2	GCF_002943565.1	41.4939	58.7667	37.8326
GCF_000152825.2	GCF_022559625.1	48.987	60.1641	46.9949
GCF_000152825.2	GCF_900199215.1	48.3979	58.9596	45.4336
GCF_000153105.1	GCF_000196115.1	33.4068	56.0588	29.0278
GCF_000153105.1	GCF_001642955.1	27.5081	55.9921	24.8477
GCF_000153105.1	GCF_007747655.1	39.4827	57.6405	34.0255
GCF_000153105.1	GCF_007751035.1	41.7476	58.3725	36.1469
GCF_000153105.1	GCF_007751715.1	39.6757	56.8962	34.8143
GCF_000153105.1	GCF_007752135.1	34.0434	56.3131	29.7582
GCF_000153105.1	GCF_008035925.1	31.7215	55.9905	27.1257
GCF_000153105.1	GCF_008065135.1	37.36	56.6356	32.0653
GCF_000153105.1	GCF_008087665.1	28.911	55.7894	25.7573
GCF_000153125.2	GCF_000158175.1	49.7899	62.4759	47.5658
GCF_000153125.2	GCF_000423125.1	54.5581	65.8511	50.1849
GCF_000153125.2	GCF_000764025.1	59.5304	67.1004	56.0965
GCF_000153125.2	GCF_001983995.1	49.9059	64.4492	45.4291
GCF_000153125.2	GCF_002868715.1	51.9582	64.62	48.9529
GCF_000153125.2	GCF_003402235.1	49.4949	65.1838	45.1838
GCF_000153125.2	GCF_004340525.1	58.4226	66.1852	55.4056
GCF_000153125.2	GCF_009910365.1	48.0664	62.019	45.1179
GCF_000153125.2	GCF_014077625.1	49.1777	65.3355	46.9832
GCF_000153485.2	GCF_000154725.1	39.6351	61.8122	37.2728
GCF_000153485.2	GCF_000190595.1	44.1907	61.6154	42.156
GCF_000153485.2	GCF_000196315.1	49.1752	63.6986	46.9949
GCF_000153485.2	GCF_000220525.1	36.8079	59.3513	34.7839
GCF_000153485.2	GCF_000224085.1	43.0648	61.4023	40.6775
GCF_000153485.2	GCF_000243235.1	50.1239	64.0586	46.433
GCF_000153485.2	GCF_000260115.1	42.6582	62.3894	39.1974
GCF_000153485.2	GCF_000260835.1	43.4219	62.1575	41.722
GCF_000153485.2	GCF_000348685.1	45.5058	62.5294	43.0049
GCF_000153485.2	GCF_000382125.1	42.5062	61.2848	40.1777
GCF_000153485.2	GCF_000422365.1	48.1694	62.3433	45.9916
GCF_000153485.2	GCF_000423065.1	49.4593	63.789	46.9975
GCF_000153485.2	GCF_000424985.1	43.2576	61.5776	39.8243
GCF_000153485.2	GCF_000425305.1	48.7159	62.5852	44.9146
GCF_000153485.2	GCF_000425645.1	45.2507	62.3867	43.2298
GCF_000153485.2	GCF_000430665.1	43.8367	62.7828	40.3385
GCF_000153485.2	GCF_000518485.1	47.2561	62.0434	44.7796
GCF_000153485.2	GCF_000733475.1	46.0743	62.4762	44.1962
GCF_000153485.2	GCF_000746845.1	45.6038	62.6413	43.3602
GCF_000153485.2	GCF_000757385.1	39.5376	60.5214	37.3233
GCF_000153485.2	GCF_000941055.1	46.2434	61.9408	43.6314
GCF_000153485.2	GCF_000973105.1	39.3443	61.6542	36.7145
GCF_000153485.2	GCF_001439665.1	44.3052	62.1525	41.1851
GCF_000153485.2	GCF_001637325.1	45.8125	62.7021	43.8681
GCF_000153485.2	GCF_001653755.1	49.4572	61.7908	47.0446
GCF_000153485.2	GCF_001678675.1	46.6145	62.2625	43.071
GCF_000153485.2	GCF_001761325.1	43.3525	60.542	40.6554
GCF_000153485.2	GCF_002072105.2	44.7078	61.3161	42.4753
GCF_000153485.2	GCF_002806995.1	43.5814	62.0233	41.1574
GCF_000153485.2	GCF_002895005.1	45.5603	62.1971	43.6764
GCF_000153485.2	GCF_002943715.1	44.4716	60.6351	37.4323
GCF_000153485.2	GCF_002943755.1	45.1205	61.4477	42.233
GCF_000153485.2	GCF_002954325.1	42.4541	59.8873	39.2234
GCF_000153485.2	GCF_002954355.1	46.208	60.6486	42.7434
GCF_000153485.2	GCF_002966125.1	45.4477	62.3073	43.4298
GCF_000153485.2	GCF_002973595.1	44.9195	61.7396	42.2244
GCF_000153485.2	GCF_003008425.1	45.3149	61.7646	43.2078
GCF_000153485.2	GCF_003253545.1	49.1467	65.2163	46.4829
GCF_000153485.2	GCF_003337215.1	45.0024	62.6435	42.73
GCF_000153485.2	GCF_003353425.1	44.2563	62.499	42.2764
GCF_000153485.2	GCF_003386195.1	43.9209	61.8515	41.2995
GCF_000153485.2	GCF_003413745.1	47.3505	63.1683	44.9408
GCF_000153485.2	GCF_003610635.1	44.4154	62.289	42.5107
GCF_000153485.2	GCF_003626755.1	36.9404	61.2214	33.896
GCF_000153485.2	GCF_003813905.1	42.2193	60.3881	39.3905
GCF_000153485.2	GCF_004362865.1	45.1796	61.1831	43.3872
GCF_000153485.2	GCF_004799345.1	46.2463	61.6359	43.9246
GCF_000153485.2	GCF_005047595.1	43.8956	62.1206	41.8115
GCF_000153485.2	GCF_005943945.1	40.6379	60.9819	38.3484
GCF_000153485.2	GCF_006494535.1	48.5412	62.0061	45.8412
GCF_000153485.2	GCF_006974145.1	46.2259	62.4635	41.6032
GCF_000153485.2	GCF_007997155.1	43.5376	62.4257	41.207
GCF_000153485.2	GCF_008367235.1	39.2169	61.2872	36.8368
GCF_000153485.2	GCF_009014635.1	44.341	62.3258	42.1937
GCF_000153485.2	GCF_009193215.1	38.3088	59.7256	36.1198
GCF_000153485.2	GCF_009371985.2	41.2081	61.2548	38.8332
GCF_000153485.2	GCF_009901585.1	39.3803	61.1236	37.1087
GCF_000153485.2	GCF_010671565.1	43.8286	61.7455	41.7118
GCF_000153485.2	GCF_010671595.1	45.0348	61.0945	43.2095
GCF_000153485.2	GCF_010671605.1	42.6894	62.0924	39.8478
GCF_000153485.2	GCF_011927795.1	42.8632	61.5976	40.3825
GCF_000153485.2	GCF_013402795.1	43.8829	61.5501	41.7065
GCF_000153485.2	GCF_014295415.1	45.0186	62.7609	42.9499
GCF_000153485.2	GCF_014596935.1	41.778	62.1826	39.7139
GCF_000153485.2	GCF_014640155.1	48.0861	62.9365	45.7653
GCF_000153485.2	GCF_014641635.1	45.6777	62.1312	43.766
GCF_000153485.2	GCF_014646655.1	44.4616	62.2655	41.683
GCF_000153485.2	GCF_014646675.1	42.1857	60.259	39.0315
GCF_000153485.2	GCF_014855495.1	41.3349	61.5035	39.1408
GCF_000153485.2	GCF_015476115.1	42.8767	61.7099	41.0638
GCF_000153485.2	GCF_015767265.1	37.0314	59.5201	35.0214
GCF_000153485.2	GCF_016827595.1	46.3542	62.4204	43.8109
GCF_000153485.2	GCF_017814435.1	40.5976	62.0608	37.9265
GCF_000153485.2	GCF_019312585.1	45.7475	62.556	43.8089
GCF_000153485.2	GCF_021728415.1	46.0846	62.4349	43.9551
GCF_000153485.2	GCF_022662195.1	40.7407	62.4255	38.5005
GCF_000153485.2	GCF_022807975.1	42.2658	61.9283	39.898
GCF_000153485.2	GCF_023721415.1	44.2166	62.4599	42.1692
GCF_000153485.2	GCF_900099995.1	45.3755	62.3057	42.2521
GCF_000153485.2	GCF_900101815.1	40.8019	61.4467	37.976
GCF_000153485.2	GCF_900102055.1	45.823	62.7874	43.662
GCF_000153485.2	GCF_900102915.1	48.0612	63.7448	45.4317
GCF_000153485.2	GCF_900103215.1	37.0337	61.5811	34.9988
GCF_000153485.2	GCF_900107625.1	46.4156	62.0911	43.8546
GCF_000153485.2	GCF_900112395.1	41.7253	61.8872	39.2152
GCF_000153485.2	GCF_900114265.1	44.2782	62.2305	41.5445
GCF_000153485.2	GCF_900116365.1	43.4641	61.9766	41.2421
GCF_000153485.2	GCF_900116665.1	42.599	61.5799	39.7752
GCF_000153485.2	GCF_900119185.1	38.9748	61.8721	36.1242
GCF_000153485.2	GCF_900119795.1	40.3176	60.4255	38.1176
GCF_000153485.2	GCF_900129005.1	43.9208	62.0711	41.2358
GCF_000153485.2	GCF_900130035.1	38.3162	59.3948	36.1774
GCF_000153485.2	GCF_900141715.1	46.3924	62.4976	43.943
GCF_000153485.2	GCF_900141855.1	39.588	61.4867	36.9396
GCF_000153485.2	GCF_900142975.1	49.2582	63.9743	45.4408
GCF_000153485.2	GCF_900188415.1	43.5729	61.3273	41.1535
GCF_000154285.1	GCF_000156655.1	39.011	60.0707	33.9077
GCF_000154285.1	GCF_000157995.1	34.4181	59.6148	28.982
GCF_000154285.1	GCF_000177375.1	29.007	55.4005	27.2451
GCF_000154285.1	GCF_000313565.1	39.6823	60.8317	34.9019
GCF_000154285.1	GCF_000384195.1	37.715	57.7812	33.776
GCF_000154285.1	GCF_000469305.1	43.3109	60.3043	38.6515
GCF_000154285.1	GCF_001564455.1	34.8083	57.1342	30.7559
GCF_000154285.1	GCF_001945525.1	32.0332	57.4449	27.8221
GCF_000154285.1	GCF_001945605.1	36.7234	58.398	32.6173
GCF_000154285.1	GCF_003725415.1	34.3334	58.6555	31.1504
GCF_000154285.1	GCF_004341945.1	52.4677	67.873	48.5955
GCF_000154285.1	GCF_004365815.1	38.0878	59.7346	34.1517
GCF_000154285.1	GCF_009696175.1	37.8752	58.0477	34.0136
GCF_000154285.1	GCF_009831105.1	50.5009	64.3349	46.7942
GCF_000154285.1	GCF_010537335.1	53.4136	67.6086	48.6264
GCF_000154285.1	GCF_014202635.1	41.6325	59.5229	38.5646
GCF_000154285.1	GCF_014202755.1	36.0895	58.8715	32.8193
GCF_000154285.1	GCF_900104665.1	42.0076	60.4729	37.3166
GCF_000154285.1	GCF_900155395.1	52.0971	64.3099	46.7742
GCF_000154285.1	GCF_900167375.1	35.6198	57.8816	32.2778
GCF_000154285.1	GCF_900199515.1	48.8681	62.7702	43.8403
GCF_000154285.1	GCF_900637845.1	26.9908	55.6254	24.9935
GCF_000154465.1	GCF_000427365.1	41.3062	60.8474	39.8951
GCF_000154465.1	GCF_014982715.1	47.9379	64.3412	46.1572
GCF_000154725.1	GCF_000190595.1	47.6308	65.4338	45.2704
GCF_000154725.1	GCF_000196315.1	50.7675	64.1239	48.4449
GCF_000154725.1	GCF_000220525.1	36.9115	61.8253	35.069
GCF_000154725.1	GCF_000224085.1	43.3726	65.0088	40.8504
GCF_000154725.1	GCF_000243235.1	43.7728	63.9867	41.071
GCF_000154725.1	GCF_000260115.1	42.7187	65.9983	39.7673
GCF_000154725.1	GCF_000260835.1	44.5952	66.1308	42.5905
GCF_000154725.1	GCF_000348685.1	47.8519	67.3319	45.4433
GCF_000154725.1	GCF_000382125.1	42.5451	64.7368	40.0405
GCF_000154725.1	GCF_000422365.1	52.5067	67.1688	50.2518
GCF_000154725.1	GCF_000423065.1	45.9658	63.8883	43.5217
GCF_000154725.1	GCF_000424985.1	41.7459	65.2953	39.1135
GCF_000154725.1	GCF_000425305.1	49.3403	65.9836	46.0052
GCF_000154725.1	GCF_000425645.1	47.2312	66.8468	45.1324
GCF_000154725.1	GCF_000430665.1	47.2704	65.1273	43.5883
GCF_000154725.1	GCF_000518485.1	52.2216	66.6481	50.0797
GCF_000154725.1	GCF_000733475.1	47.8369	66.9851	45.4916
GCF_000154725.1	GCF_000746845.1	46.7046	64.7036	44.5345
GCF_000154725.1	GCF_000757385.1	41.6722	63.5613	39.2244
GCF_000154725.1	GCF_000941055.1	48.6831	66.6011	45.6886
GCF_000154725.1	GCF_000973105.1	40.564	65.0702	37.9088
GCF_000154725.1	GCF_001439665.1	45.5523	65.9213	42.2407
GCF_000154725.1	GCF_001637325.1	48.5096	64.4974	46.0393
GCF_000154725.1	GCF_001653755.1	51.0743	64.068	48.6973
GCF_000154725.1	GCF_001678675.1	46.0994	65.9999	43.2714
GCF_000154725.1	GCF_001761325.1	45.9474	63.6573	42.9814
GCF_000154725.1	GCF_002072105.2	47.0939	64.4365	44.7316
GCF_000154725.1	GCF_002806995.1	45.9237	66.294	43.4899
GCF_000154725.1	GCF_002895005.1	50.0069	66.9195	47.9138
GCF_000154725.1	GCF_002943715.1	42.1389	63.8059	37.0108
GCF_000154725.1	GCF_002943755.1	46.4388	63.4229	43.4783
GCF_000154725.1	GCF_002954325.1	43.7483	62.0852	40.3377
GCF_000154725.1	GCF_002954355.1	46.9023	61.843	43.3412
GCF_000154725.1	GCF_002966125.1	48.0406	64.2114	45.8896
GCF_000154725.1	GCF_002973595.1	49.9302	66.0952	46.5643
GCF_000154725.1	GCF_003008425.1	49.8087	65.7212	47.7734
GCF_000154725.1	GCF_003253545.1	45.1754	64.2651	42.7364
GCF_000154725.1	GCF_003337215.1	46.4387	67.4181	44.1003
GCF_000154725.1	GCF_003353425.1	47.4883	64.4799	45.1768
GCF_000154725.1	GCF_003386195.1	47.2376	66.3139	44.5699
GCF_000154725.1	GCF_003413745.1	45.7543	64.9043	43.4375
GCF_000154725.1	GCF_003610635.1	50.3758	67.481	48.0942
GCF_000154725.1	GCF_003626755.1	39.3936	64.5416	36.4319
GCF_000154725.1	GCF_003813905.1	43.2859	63.7418	40.3658
GCF_000154725.1	GCF_004362865.1	46.0911	64.2906	43.8575
GCF_000154725.1	GCF_004799345.1	45.0834	64.9367	42.8761
GCF_000154725.1	GCF_005047595.1	48.693	67.0784	45.6787
GCF_000154725.1	GCF_005943945.1	43.5806	64.4917	40.8569
GCF_000154725.1	GCF_006494535.1	46.6288	65.3438	44.4122
GCF_000154725.1	GCF_006974145.1	47.6126	66.407	44.7703
GCF_000154725.1	GCF_007997155.1	43.3892	64.3965	40.8077
GCF_000154725.1	GCF_008367235.1	40.5314	64.4105	38.0499
GCF_000154725.1	GCF_009014635.1	48.7975	64.0782	46.0572
GCF_000154725.1	GCF_009193215.1	39.2761	62.8986	36.985
GCF_000154725.1	GCF_009371985.2	44.646	64.4271	42.0705
GCF_000154725.1	GCF_009901585.1	43.2801	64.2618	40.6286
GCF_000154725.1	GCF_010671565.1	47.6462	65.9164	45.0575
GCF_000154725.1	GCF_010671595.1	44.9677	63.9086	43.0744
GCF_000154725.1	GCF_010671605.1	48.8186	66.8027	45.3202
GCF_000154725.1	GCF_011927795.1	44.1399	65.4091	41.8384
GCF_000154725.1	GCF_013402795.1	45.9285	65.0803	43.4848
GCF_000154725.1	GCF_014295415.1	47.6537	64.5769	45.9048
GCF_000154725.1	GCF_014596935.1	44.9512	66.9243	42.401
GCF_000154725.1	GCF_014640155.1	43.8997	64.4193	41.874
GCF_000154725.1	GCF_014641635.1	51.8797	66.8261	49.2923
GCF_000154725.1	GCF_014646655.1	46.14	66.8039	43.4283
GCF_000154725.1	GCF_014646675.1	42.931	63.2942	39.8894
GCF_000154725.1	GCF_014855495.1	42.9761	64.664	40.5048
[truncated: 17,876 more rows]
